# Supplementary material for: Temperature sensitivity patterns of carbon and nitrogen processes in decomposition of boreal organic soils – Quantification in different compounds and molecule sizes based on a multifactorial experiment
Source: PLoS One. 2019 Oct 10;14(10):e0223446. doi: 10.1371/journal.pone.0223446 (PMC6786529; doi:10.1371/journal.pone.0223446)
Supplement: S1 Dataset — (XLSX) [file pone.0223446.s001.xlsx]

## Sheet: Destructive measurements
	Rate of change in C and N storages according to destructive measurements, (Qijk-Qmi)/T
	Rate of change, gamma = (content at the end - content in the beginning measured from parallel samples)/incubation time
	Unit µg/g organic matter /d
		Sample code	NH4N	NO3N	totN	C	N	TC	Nmic	Cmic	DON	Worm ( 0 no worms, 1 worms)	Temperature (1 at 5 deg C, 2 at 10 deg C, 3 at 20 deg C)	Soil (1 mor, 2 peat)	Moisture (0 dry, 1 wet)
		1	1.12886	3.58869e-10	-1.48012	-0.0704625	-0.00135372	-20.7173	-0.00569848	-29.5	-2.60898	0	1	1	1
		2	2.34814	4.15197e-10	-0.0204731	-0.0137434	-0.000350781	-16.5941	0.027081	-28.0037	-2.36861	1	1	1	1
		37	1.02878	8.22751e-10	-1.69205	-0.0723318	-0.00203918	-21.1847	-0.395367	-31.4503	-2.72083	0	1	1	1
		38	3.06944	1.3816e-09	0.31351	-0.0580423	-0.00105508	-21.5689	0.0287412	-29.6868	-2.75593	1	1	1	1
		39	1.53926	3.18968e-10	-0.89598	-0.00202659	0.000986021	-18.1293	1.47665	-24.4987	-2.43524	0	1	1	1
		40	1.63276	2.07493e-10	-0.936381	-0.0146139	0.000311223	-20.9743	1.711	-26.0161	-2.56914	1	1	1	1
		7	2.50678	4.71196e-10	-0.00439613	-0.0278324	-0.000666317	-17.7906	0.669701	-27.5768	-2.51117	0	1	1	0
		9	3.06636	6.72658e-10	0.543798	-0.0408959	-0.000760669	-18.9157	-0.382638	-29.9582	-2.52256	1	1	1	0
		43	2.91003	6.44632e-10	0.397282	-0.0297053	0.000747948	-16.4154	0.495701	-27.399	-2.51275	0	1	1	0
		45	4.37919	6.76365e-10	1.96581	-0.0347964	0.0029668	-15.3405	0.23993	-28.0965	-2.41338	1	1	1	0
		47	1.05003	2.7288e-10	-1.44344	-0.0548828	0.00126324	-19.755	-0.206884	-29.2377	-2.49347	0	1	1	0
		49	2.80169	1.49348e-09	0.265062	-0.0436577	-0.000597166	-19.477	0.732413	-27.8749	-2.53663	1	1	1	0
		19	0.610469	9.10616e-11	-0.615611	-0.00986573	-0.00208442	-9.11078	-0.473507	-34.3939	-1.22608	0	1	2	1
		20	1.24478	1.42494e-10	0.168233	-0.0065336	-0.00139026	-7.83751	-0.175082	-33.6712	-1.07655	1	1	2	1
		55	0.945596	9.70234e-11	-0.109969	-0.00932565	-0.00128059	-7.62603	0.0412449	-33.2126	-1.05557	0	1	2	1
		56	1.31926	9.76619e-11	0.224218	-0.00710172	-0.00128118	-8.67068	1.04191	-31.009	-1.09504	1	1	2	1
		57	1.5724	1.90063e-10	0.429481	-0.0287702	-0.0019847	-8.28981	0	-33.2885	-1.14292	0	1	2	1
		58	1.97759	1.89085e-10	0.777291	-0.00595659	-0.00149629	-7.36116	-0.0205266	-33.226	-1.2003	1	1	2	1
		25	1.41514	1.06952e-10	0.285798	-0.00847239	-0.00144565	-7.2579	-0.291319	-33.9294	-1.12935	0	1	2	0
		27	1.60894	1.39016e-10	0.474989	-0.00876783	-0.00157338	-8.40048	-0.114527	-33.605	-1.13395	1	1	2	0
		61	1.0066	1.20209e-10	-0.0929862	-0.0145695	-0.00218659	-8.79476	-0.786627	-35.0571	-1.09959	0	1	2	0
		63	1.0169	1.14977e-10	-0.0601367	-0.00820335	-0.00155516	-8.88449	-0.525329	-34.4777	-1.07703	1	1	2	0
		65	0.764121	9.37226e-10	-0.318534	-0.0065365	-0.00141317	-8.82638	-0.293702	-33.9546	-1.08265	0	1	2	0
		67	1.88465	1.86368e-10	0.732309	-0.0130656	-0.000870854	-8.07118	-0.759692	-35.2504	-1.15234	1	1	2	0
		3	3.01829	5.84899e-10	0.618223	-0.0195989	-0.000180615	-17.9143	0.340665	-28.1629	-2.40006	0	2	1	1
		4	6.88171	1.06332e-09	4.41058	-0.00264325	0.00129515	-14.7403	-0.0708343	-28.3351	-2.47113	1	2	1	1
		41	5.88483	1.35079e-09	3.37842	-0.00611394	0.000933494	-10.4608	0.0377863	-27.84	-2.50641	0	2	1	1
		42	7.29735	8.11413e-10	4.36436	-0.032265	-0.000651615	-16.5895	-0.561345	-32.5098	-2.93299	1	2	1	1
		73	3.09368	5.63433e-10	0.47051	-0.0233666	-0.00037366	-20.0146	-0.259663	-30.4626	-2.62317	0	2	1	1
		74	7.68206	1.62911e-09	4.99253	-0.0477087	-0.000319519	-15.1171	-0.0770946	-30.8474	-2.68953	1	2	1	1
		11	3.20236	5.60727e-10	0.594315	-0.0618873	-0.00106393	-19.8014	0.326226	-31.1345	-2.60805	0	2	1	0
		13	6.78334	9.20443e-10	3.90024	-0.0435146	-0.000878162	-19.6688	-1.35848	-34.064	-2.8831	1	2	1	0
		51	4.48856	1.05846e-09	1.64357	-0.0789915	-0.00167134	-20.7122	0.248552	-31.2682	-2.84499	0	2	1	0
		53	5.34352	6.60184e-10	2.6487	-0.0465547	-0.000904276	-18.6013	-0.561479	-32.2348	-2.69482	1	2	1	0
		79	3.73479	9.09908e-10	0.970477	-0.0296234	-0.000873271	-19.5639	-0.685747	-33.4317	-2.76431	0	2	1	0
		81	7.85192	8.33211e-10	5.01397	-0.0224532	0.000225065	-13.7654	1.26844	-26.7079	-2.83795	1	2	1	0
		21	0.480684	1.33464e-10	-0.474733	-0.0103796	-0.00138401	-9.42811	0.451101	-32.1206	-0.955417	0	2	2	1
		22	1.502	1.58116e-10	0.417338	-0.0126162	-0.00105367	-9.06275	-0.184867	-33.5545	-1.08466	1	2	2	1
		59	2.83953	1.74135e-10	1.76696	-0.00877088	-0.000723934	-6.05863	0.887014	-31.2917	-1.07257	0	2	2	1
		60	2.97005	1.58147e-10	1.89507	-0.0104113	-0.000277555	-7.76577	-0.431924	-34.0868	-1.07498	1	2	2	1
		91	0.978735	1.47724e-10	-0.0650367	-0.00650271	-0.00149439	-8.36185	0.276752	-32.5214	-1.04377	0	2	2	1
		92	2.23188	1.76003e-10	1.17923	-0.0110235	-0.000893043	-7.96396	-0.795972	-35.1166	-1.05265	1	2	2	1
		29	0.497383	9.93711e-11	-0.566072	-0.00761358	-0.0011905	-8.46376	-0.164373	-33.4774	-1.06345	0	2	2	0
		31	2.13164	1.33764e-10	1.04914	-0.00930124	-0.00102628	-7.91119	-0.16942	-33.5381	-1.0825	1	2	2	0
		69	1.33262	1.10367e-10	0.182692	-0.0131527	-0.00172415	-7.15603	0.153941	-32.8381	-1.14993	0	2	2	0
		71	2.26473	1.14756e-10	1.17982	-0.0087622	-0.000804635	-7.14328	0.028864	-33.1486	-1.08491	1	2	2	0
		97	1.61588	1.38307e-10	0.508457	-0.00984972	-0.00113605	-8.48047	-0.219821	-33.6573	-1.10742	0	2	2	0
		99	2.10433	1.52388e-10	1.0394	-0.0100842	-0.000773563	-7.25292	-0.383702	-33.8746	-1.06492	1	2	2	0
		5	8.97255	1.33967e-09	5.95958	-0.0400656	0.00134706	-10.1395	-1.85818	-34.7851	-3.01297	0	3	1	1
		6	16.5568	4.90611e-09	11.4968	-0.104425	-0.00220748	-21.088	-4.88172	-54.9448	-5.05994	1	3	1	1
		75	5.59827	1.43013e-09	2.95534	-0.0710629	-0.00102854	-17.9801	-2.1022	-35.4727	-2.64292	0	3	1	1
		76	14.0839	3.11598e-09	10.2606	-0.0486261	0.000135287	-17.1568	-2.93806	-38.6417	-3.82332	1	3	1	1
		77	7.01592	0.00301717	4.31651	-0.0617549	-0.000269492	-14.9122	-1.8312	-36.378	-2.70244	0	3	1	1
		78	16.385	0.753631	12.4977	-0.000888065	0.00185515	-6.56302	-0.958099	-30.7523	-4.64096	1	3	1	1
		15	7.47189	1.10139e-09	3.81876	-0.0739071	-0.000488616	-19.4475	-1.13115	-35.2326	-3.65313	0	3	1	0
		17	11.4096	0.555413	8.1386	-0.0747786	-0.000341345	-18.5796	-3.13583	-38.7795	-3.82645	1	3	1	0
		83	9.48321	1.63136e-09	6.14136	-0.0252758	0.000948506	-17.0198	-0.919635	-32.723	-3.34185	0	3	1	0
		85	8.33323	2.60573	7.48768	-0.0590898	-0.000713529	-19.7967	-2.7882	-38.8366	-3.45128	1	3	1	0
		87	8.21193	8.79599e-10	5.0651	-0.038501	-6.81641e-06	-16.6504	-1.31124	-35.1358	-3.14683	0	3	1	0
		89	14.0016	0.069722	9.70592	-0.0302321	0.000568619	-16.6173	-2.29546	-36.0725	-4.36536	1	3	1	0
		23	0.885011	2.05393e-10	-0.175773	-0.00842993	-0.00102883	-6.57011	0.201126	-33.7178	-1.06078	0	3	2	1
		24	2.13491	1.58413e-10	1.13524	-0.00959051	-0.000629818	-7.86577	-0.318127	-34.8947	-0.999668	1	3	2	1
		93	0.508992	1.47908e-10	-0.439799	-0.00902399	-0.000515669	-9.96702	0.137951	-33.8968	-0.94879	0	3	2	1
		94	2.27702	1.89312e-10	1.29577	-0.00733319	-0.000345064	-4.90518	-0.628525	-35.7232	-0.98125	1	3	2	1
		95	1.08538	2.23321e-10	0.144374	-0.00671711	-0.000343005	-5.85335	0.412952	-33.2021	-0.941006	0	3	2	1
		96	3.3016	2.5397e-10	2.33336	-0.00502424	-0.000516812	-5.02078	-0.170183	-34.669	-0.968238	1	3	2	1
		33	0.817409	1.74388e-10	-0.099076	-0.0093026	-0.000514901	-7.27561	0.223604	-33.6785	-0.916485	0	3	2	0
		35	3.2355	2.04598e-10	2.25037	-0.00614305	-0.000456685	-5.73928	0.0317205	-34.0108	-0.985127	1	3	2	0
		101	0.426232	1.54109e-10	-0.553431	-0.00843438	-0.000943668	-6.9467	0.736183	-32.543	-0.979664	0	3	2	0
		103	1.87138	2.05372e-10	0.918953	-0.00587607	-0.000544678	-7.15054	0.339825	-33.4843	-0.952424	1	3	2	0
		105	1.0567	1.54775e-10	0.0874196	-0.0101604	-0.0010018	-7.07451	0.09005	-34.0097	-0.969283	0	3	2	0
		107	3.80041	2.55783e-10	2.80318	-0.0127168	-0.000228897	-4.87971	0.433857	-33.112	-0.997235	1	3	2	0
		107	3.80041	2.55783e-10	2.80318	-0.0127168	-0.000228897	-4.87971	0.433857	-33.112	-0.997235	1	3	4	2

## Sheet: Molecule size fractions
		Molecule size fractioning of organic molecules analyzed using HPLC-method
									Non-ultrafiltered samples								Ultrafiltered samples
									Relative molecule size fractions s1, s2 belong to HMW-fraction, rest to LMW								Relative molecule size fractions s1, s2 belong to HMW-fraction, rest to LMW
		Temperature (1 at 5 deg C, 2 at 10 deg C, 3 at 20 deg C)	Soil (0 mor, 1 peat)	Sampling number	time (days)	Worm ( 0 no worms, 1 worms)	Container code	Moisture (0 dry, 1 wet)	s1	s2	s3	s4	s5	s6	s7	s8	u1	u2	u3	u4	u5	u6	u7	u8
		1	0	1	3	0	1	1	0	0.514051	0.160012	0.156165	0.125504	0.0711925	0.0241968	0	0.0115225	0	0.0831451	0.0934148	0.0935081	0.0554767	0.0089775	0.0129117
		1	0	1	3	1	2	1	0	0.630321	0.180747	0.194449	0.170225	0.11021	0.0391706	0	0	0	0.0954687	0.11183	0.121602	0.0891133	0.0249027	0.0162834
		1	0	1	3	0	37	1	0	0.581153	0.156563	0.158708	0.13318	0.0782983	0.027174	0	0	0	0.088499	0.0931607	0.0967724	0.0593169	0.00949286	0.0135628
		1	0	1	3	1	38	1	0	0.808382	0.175367	0.181244	0.152866	0.0916736	0.0309708	0	0	0	0.0892029	0.108294	0.115795	0.0721931	0.0139686	0.014312
		1	0	1	3	0	39	1	0	0.694173	0.182913	0.187621	0.159446	0.0975475	0.0348355	0	0	0	0.0868162	0.0995817	0.10824	0.077969	0.0252887	0.0128312
		1	0	1	3	1	40	1	0	0.535264	0.164431	0.199266	0.179847	0.118456	0.0460122	0	0	0	0.0772032	0.0963103	0.110425	0.0852778	0.0300817	0.0149932
		1	0	1	3	0	7	0	0	0.649853	0.174721	0.183388	0.158787	0.098472	0.0419875	0	0	0	0.082481	0.110017	0.120355	0.0809291	0.0248956	0.0148168
		1	0	1	3	1	9	0	0	0.424955	0.103543	0.108983	0.0933273	0.0574583	0.0212332	0	0	0	0.052595	0.0656315	0.0721189	0.0471628	0.0070291	0.0121893
		1	0	1	3	0	43	0	0.0129655	0.795608	0.212988	0.208645	0.169503	0.0950243	0.0296596	0.00998883	0	0	0.089426	0.102335	0.107235	0.0743656	0.0251062	0.0105611
		1	0	1	3	1	45	0	0	0.820749	0.180084	0.18971	0.160472	0.102146	0.0393271	0	0	0	0.0962114	0.103744	0.102545	0.0741588	0.0302057	0.0153519
		1	0	1	3	0	47	0	0	0.426276	0.137006	0.142358	0.119766	0.0734241	0.0270641	0	0	0	0.0671206	0.074871	0.0761775	0.0479857	0.00941343	0.00968728
		1	0	1	3	1	49	0	0	0.732687	0.206443	0.211545	0.180297	0.113759	0.0468193	0	0	0	0.100554	0.110691	0.115338	0.0785464	0.0228733	0.0116103
		1	1	1	3	0	19	1	0.0150376	0.299857	0.118593	0.123867	0.10576	0.0656871	0.0234554	0	0.0102545	0	0	0.105754	0.0714737	0.0504646	0.00692957	0.0376168
		1	1	1	3	1	20	1	0.0255385	0.504462	0.153882	0.152812	0.123612	0.093994	0.0483864	0	0.00403876	0	0	0.0914571	0.070113	0.0594283	0.0134747	0.0427388
		1	1	1	3	0	55	1	0.0225427	0.299679	0.117988	0.128773	0.112933	0.0718508	0.0311453	0	0.00171529	0	0	0.106392	0.0682658	0.0483658	0.00667521	0.0304614
		1	1	1	3	1	56	1	0.0243844	0.365785	0.141612	0.149839	0.13041	0.0827378	0.0348707	0	0.00233942	0	0	0.113475	0.0756469	0.0537428	0.0071516	0.0375321
		1	1	1	3	0	57	1	0.0241685	0.330204	0.12485	0.131401	0.11443	0.0684732	0.0243648	0	0.00292673	0	0	0.109383	0.0876328	0.0605714	0.00935364	0.0434874
		1	1	1	3	1	58	1	0.0163431	0.500102	0.150807	0.162203	0.138792	0.0869677	0.0321535	0	0	0	0.0614907	0.0835352	0.0960677	0.0674082	0.0119341	0.0336952
		1	1	1	3	0	25	0	0.0140653	0.264801	0.0849748	0.0909186	0.0772877	0.0468962	0.0160347	0	0	0	0.0465517	0.068422	0.065524	0.0489812	0.00809641	0.0256369
		1	1	1	3	1	27	0	0.0198969	0.295398	0.087838	0.0935779	0.0797162	0.0479607	0.0176562	0	0.00355808	0	0.0704023	0.0586769	0.0566876	0.0419612	0.00640665	0.0250958
		1	1	1	3	0	61	0	0.0237997	0.361649	0.127906	0.132109	0.106337	0.0610351	0.0196125	0	0	0	0.123702	0.0974957	0.075559	0.0463501	0.00627622	0.0264316
		1	1	1	3	1	63	0	0.0226178	0.372525	0.116435	0.119065	0.0970505	0.0573407	0.0192959	0	0	0	0.0343072	0.048394	0.0489212	0.0338379	0.00511209	0.0225554
		1	1	1	3	0	65	0	0.019808	0.242497	0.0887673	0.0970871	0.0832892	0.0526884	0.0205034	0	0	0	0.0299519	0.0393263	0.0493259	0.0387349	0.00534151	0.0250704
		1	1	1	3	1	67	0	0.0176435	0.411571	0.121673	0.125833	0.102043	0.0573394	0.0199635	0	0	0	0.0501327	0.0753214	0.0758624	0.0580997	0.0149428	0.0278787
		2	0	1	3	0	3	1	0	0.364769	0.107949	0.114361	0.0986518	0.0588643	0.0224672	0	0	0	0	0.0948709	0.0682329	0.0495036	0.0118812	0.0165575
		2	0	1	3	1	4	1	0	0.415668	0.104699	0.1097	0.0923311	0.0534966	0.0179486	0	0	0	0.0600917	0.0603521	0.0646777	0.0462644	0.0168643	0.0174541
		2	0	1	3	0	41	1	0	0.789929	0.254176	0.25547	0.20291	0.116001	0.0401043	0	0	0	0.132006	0.145511	0.132949	0.0853184	0.0314069	0.0143064
		2	0	1	3	1	42	1	0	0.57325	0.135149	0.138107	0.108959	0.0600009	0.0184976	0	0	0	0	0.123856	0.0767786	0.0518807	0.0124392	0.0141389
		2	0	1	3	0	73	1	0	0.633482	0.217835	0.230356	0.193467	0.11834	0.0407759	0	0	0	0.122184	0.122417	0.132031	0.0968637	0.0359536	0.033089
		2	0	1	3	1	74	1	0	1.18806	0.220533	0.230659	0.192516	0.122614	0.0468283	0	0	0	0.109116	0.126014	0.132823	0.0923589	0.0267012	0.015456
		2	0	1	3	0	11	0	0	0.577642	0.144815	0.147836	0.121465	0.0700932	0.0247081	0	0	0	0.058538	0.0712368	0.0769203	0.0483707	0.00929139	0.0102112
		2	0	1	3	1	13	0	0	0.405941	0.11602	0.122281	0.10353	0.0611448	0.0215248	0	0	0	0.0538299	0.0656758	0.0697652	0.0438238	0.00738396	0.00948866
		2	0	1	3	0	51	0	0	0.777196	0.169551	0.172768	0.141228	0.0847893	0.0293538	0	0	0	0.0651267	0.0742014	0.0777137	0.0527377	0.0175615	0.00805554
		2	0	1	3	1	53	0	0	0.621983	0.173198	0.176867	0.145914	0.0836379	0.0296235	0	0	0	0.0567242	0.0697229	0.0753276	0.0514866	0.0139899	0.00884616
		2	0	1	3	0	79	0	0	1.18523	0.314254	0.314732	0.251576	0.148574	0.0574077	0	0	0	0.140339	0.147117	0.136919	0.0922159	0.0372352	0.016212
		2	0	1	3	1	81	0	0	0.547243	0.151801	0.155209	0.128616	0.0763183	0.026268	0	0	0	0.0546912	0.0718505	0.0780688	0.0547306	0.0138136	0.00846559
		2	1	1	3	0	21	1	0.0190563	0.225684	0.102786	0.122384	0.11531	0.0760102	0.0329894	0	0	0	0.0199792	0.033323	0.0452245	0.0340907	0.00681619	0.0235535
		2	1	1	3	1	22	1	0.011942	0.262049	0.095592	0.102412	0.0837554	0.0483695	0.0159227	0	0	0	0.0280911	0.0406619	0.0430284	0.03164	0.00503535	0.0185531
		2	1	1	3	0	59	1	0.0316466	0.364927	0.128613	0.143991	0.129495	0.0803708	0.0298107	0	0	0	0.0300309	0.0540024	0.0554655	0.0456788	0.00827792	0.0242698
		2	1	1	3	1	60	1	0.0147399	0.458515	0.147071	0.153206	0.123756	0.070553	0.0247849	0	0	0	0.0348695	0.0655938	0.0640175	0.0449858	0.00889353	0.023775
		2	1	1	3	0	91	1	0.0168992	0.2477	0.0913657	0.0990269	0.0865303	0.0564914	0.0203186	0	0	0	0.0303064	0.0460768	0.046715	0.0384811	0.00788807	0.0216177
		2	1	1	3	1	92	1	0.00887163	0.472777	0.134213	0.139327	0.111422	0.0620634	0.0201723	0	0	0	0.0473614	0.0644732	0.0655248	0.0493445	0.0108991	0.0233272
		2	1	1	3	0	29	0	0.0121977	0.223322	0.0762583	0.0804904	0.0663395	0.0378901	0.012157	0	0	0	0.028324	0.0425029	0.0447375	0.0284626	0.00730919	0.0177016
		2	1	1	3	1	31	0	0.00790075	0.264026	0.0843249	0.0899145	0.0740782	0.0438886	0.0150948	0	0	0	0.032891	0.0492991	0.0497809	0.0365549	0.00947159	0.0186698
		2	1	1	3	0	69	0	0.0130297	0.243629	0.0846339	0.0882205	0.0739748	0.0431856	0.013747	0	0	0	0.0307624	0.0416845	0.0526221	0.0369839	0.0107553	0.0189772
		2	1	1	3	1	71	0	0.00815639	0.23374	0.0691182	0.0718839	0.058691	0.0331835	0.0104417	0	0	0	0.0261111	0.0462788	0.0434656	0.033026	0.00889606	0.0144914
		2	1	1	3	0	97	0	0.00845184	0.258462	0.0846096	0.0895793	0.0735874	0.042225	0.0129941	0	0	0	0.0257665	0.0431386	0.0399393	0.0308091	0.00768319	0.0150659
		2	1	1	3	1	99	0	0.0119314	0.248387	0.0821451	0.086198	0.0711728	0.0406235	0.0139773	0	0	0	0.0363818	0.0392157	0.0471622	0.0344759	0.00941326	0.0178542
		3	0	1	3	0	5	1	0	0.577096	0.16093	0.160013	0.129663	0.0816858	0.0367684	0	0.00680595	0	0.119853	0.115783	0.111833	0.07803	0.033683	0.0156783
		3	0	1	3	1	6	1	0	0.87651	0.264473	0.260074	0.214477	0.14119	0.0686145	0	0	0	0.200932	0.205011	0.201413	0.147512	0.0612838	0.0285597
		3	0	1	3	0	75	1	0	0.539311	0.160624	0.162414	0.135127	0.0858913	0.035872	0	0	0	0.0945482	0.0933985	0.102536	0.0727276	0.0263309	0.0138734
		3	0	1	3	1	76	1	0	0.797606	0.177933	0.178706	0.146163	0.0931471	0.0381408	0	0	0	0.114018	0.122254	0.122692	0.086787	0.0283816	0.0175787
		3	0	1	3	0	77	1	0	0.771429	0.191486	0.192817	0.159231	0.102893	0.0443331	0	0	0	0.126728	0.130735	0.129777	0.0927499	0.0342028	0.0207282
		3	0	1	3	1	78	1	0	0.657154	0.140814	0.140572	0.113457	0.0710116	0.0288308	0	0	0	0.0957297	0.0913533	0.0902666	0.0626165	0.0202557	0.0119197
		3	0	1	3	0	15	0	0	0.534388	0.1404	0.142102	0.119487	0.0766395	0.0315458	0	0	0	0.0899231	0.0946589	0.095778	0.067512	0.0222316	0.0118204
		3	0	1	3	1	17	0	0	0.883386	0.257646	0.268532	0.233724	0.15715	0.0699713	0	0	0	0.136229	0.145532	0.164421	0.123287	0.0469581	0.0242896
		3	0	1	3	0	83	0	0	0.90416	0.191559	0.191811	0.154044	0.094898	0.0378144	0	0	0	0.169316	0.133411	0.130861	0.086911	0.0303531	0.00823543
		3	0	1	3	1	85	0	0	0.486304	0.143088	0.147512	0.127303	0.0818578	0.0356365	0	0	0	0.0829908	0.0975076	0.101743	0.0711996	0.027307	0.0125503
		3	0	1	3	0	87	0	0	0.531537	0.137333	0.142446	0.120558	0.0752762	0.0321454	0	0	0	0.0851196	0.0863358	0.0967201	0.067122	0.0241791	0.0124522
		3	0	1	3	1	89	0	0	0.798985	0.184495	0.18708	0.15329	0.0967541	0.0402765	0	0	0	0.117951	0.122386	0.12411	0.0873494	0.0339549	0.0081393
		3	1	1	3	0	23	1	0.0153203	0.278978	0.085681	0.0882558	0.0746827	0.0487504	0.0213957	0	0.00442785	0	0	0.0941901	0.0660625	0.0500131	0.00924646	0.0298049
		3	1	1	3	1	24	1	0.0103613	0.243389	0.0626142	0.0630271	0.0513273	0.0324652	0.011453	0	0	0	0.0393134	0.0488971	0.0530846	0.0374876	0.00828142	0.0206464
		3	1	1	3	0	93	1	0.0211053	0.339949	0.118789	0.12383	0.106057	0.0696821	0.0233772	0	0	0	0.0514609	0.0647988	0.0746892	0.0543357	0.00894371	0.0335332
		3	1	1	3	1	94	1	0.0131038	0.276535	0.0932217	0.096523	0.0816577	0.0530677	0.0195416	0	0	0	0.0486961	0.0556036	0.0627048	0.0429647	0.00897568	0.0260915
		3	1	1	3	0	95	1	0.00990786	0.212639	0.0731944	0.0760978	0.068565	0.0457402	0.0170482	0	0	0	0.0390952	0.0598742	0.0603879	0.0460008	0.00809364	0.0265756
		3	1	1	3	1	96	1	0.0113587	0.208717	0.0734574	0.0765192	0.0658733	0.0455752	0.0204336	0	0	0	0.0353615	0.0461296	0.0537698	0.0411109	0.00640107	0.0247844
		3	1	1	3	0	33	0	0.0158463	0.207734	0.0719071	0.0747527	0.0639493	0.0421496	0.0185434	0	0	0	0.0290438	0.0443262	0.0513869	0.037383	0.0070761	0.023329
		3	1	1	3	1	35	0	0.00695076	0.166966	0.0542938	0.0568729	0.04847	0.0316301	0.0129901	0	0	0	0.0230623	0.0399171	0.0429314	0.0306637	0.0052438	0.0164165
		3	1	1	3	0	101	0	0.0117784	0.235611	0.0796516	0.082725	0.0691796	0.044219	0.0188681	0	0	0	0.0275203	0.0442918	0.0454354	0.0333173	0.00552699	0.0203786
		3	1	1	3	1	103	0	0.00844159	0.172206	0.0643458	0.0659809	0.0552136	0.0361878	0.0136671	0	0	0	0.0312818	0.0428167	0.0469716	0.0335592	0.00538126	0.020872
		3	1	1	3	0	105	0	0.0178916	0.181514	0.0686047	0.0775578	0.0696372	0.0489099	0.0206304	0	0	0	0.0243212	0.0416966	0.0480239	0.0370335	0.00670239	0.0225378
		3	1	1	3	1	107	0	0.00493091	0.275304	0.0843708	0.0868744	0.0713429	0.0451991	0.0182872	0	0	0	0.0524225	0.0573748	0.0631355	0.0439281	0.011529	0.0266206
		1	0	2	52	0	1	1	0	0.603927	0.122748	0.121282	0.0941486	0.0567706	0.0216665	0	0.000868305	0.00116483	0.0731136	0.081078	0.0735176	0.0410912	0.00467358	0.0132992
		1	0	2	52	1	2	1	0	0.579461	0.115403	0.118859	0.0990669	0.0625096	0.0256185	0	0	0	0.0810929	0.0691624	0.0728208	0.050943	0.0177101	0.0165639
		1	0	2	52	0	37	1	0	0.483613	0.0986311	0.0989045	0.0803367	0.047599	0.0181772	0	0	0	0.0567129	0.0540453	0.0586693	0.039979	0.013331	0.0158986
		1	0	2	52	1	38	1	0	0.68028	0.106783	0.121509	0.0946165	0.0560748	0.0195564	0	0	0	0.0691071	0.069232	0.0732977	0.050954	0.0174823	0.0184568
		1	0	2	52	0	39	1	0	0.683172	0.10118	0.125599	0.103774	0.0656684	0.0256459	0	0	0	0.068994	0.0737938	0.0815294	0.0585519	0.0205157	0.0198416
		1	0	2	52	1	40	1	0	0.46743	0.110199	0.11645	0.099682	0.0648624	0.0268666	0	0	0	0.056659	0.0633776	0.0721259	0.0542652	0.0208433	0.0208925
		1	0	2	52	0	7	0	0	0.730145	0.135908	0.13823	0.112976	0.0718936	0.0304754	0	0	0	0.0967806	0.0939178	0.0921577	0.0638466	0.0247465	0.0133062
		1	0	2	52	1	9	0	0	0.466295	0.0648919	0.0820668	0.0668821	0.0408961	0.0159616	0	0	0	0.0500218	0.0485043	0.051096	0.0359037	0.0119772	0.0135705
		1	0	2	52	0	43	0	0.000462986	0.782019	0.105372	0.124195	0.0965463	0.0585098	0.0237535	0.000356691	0	0	0.0878522	0.0826358	0.0779391	0.0525685	0.0195461	0.0112338
		1	0	2	52	1	45	0	0	0.716508	0.10907	0.111503	0.0896999	0.0552482	0.0219228	0	0	0	0.0665007	0.0678393	0.066792	0.0456364	0.0163557	0.0099068
		1	0	2	52	0	47	0	0	0.397605	0.0823624	0.0836442	0.0677404	0.0414941	0.0167859	0	0	0	0.0501226	0.0506866	0.0537749	0.0374368	0.0126286	0.00924026
		1	0	2	52	1	49	0	0	0.596124	0.12047	0.121363	0.0978597	0.0599497	0.0247661	0	0	0	0.071736	0.0762947	0.0750668	0.0513273	0.0186171	0.0113403
		1	1	2	52	0	19	1	0.00739405	0.243358	0.077337	0.0796372	0.0669295	0.0427099	0.0171396	0	0.00290119	0	0.0225688	0.0341181	0.0353607	0.0292804	0.0072446	0.0263847
		1	1	2	52	1	20	1	0.0223097	0.315376	0.0743683	0.0780093	0.0671327	0.0453137	0.0208277	0	0.00216371	0	0.0295743	0.0444152	0.0453938	0.0368951	0.00878261	0.028834
		1	1	2	52	0	55	1	0.0160321	0.217743	0.0658079	0.0688217	0.0584668	0.0385556	0.0161067	0	0.00107111	0	0.0239576	0.0364674	0.0370184	0.027976	0.0063036	0.0218039
		1	1	2	52	1	56	1	0.0143446	0.220301	0.0695008	0.0717888	0.0603519	0.0397934	0.0176559	0	0.00161845	0	0.0270642	0.0383618	0.0393859	0.0309342	0.006421	0.0244238
		1	1	2	52	0	57	1	0.0183158	0.250487	0.0805674	0.0832399	0.0698838	0.0453589	0.0188004	0	0.000108622	0	0.0229321	0.0381575	0.0405414	0.0312774	0.00776106	0.0232431
		1	1	2	52	1	58	1	0.00979629	0.365556	0.0864137	0.0879802	0.0717175	0.0471912	0.0185482	0	0	0	0.0489445	0.0644381	0.0668484	0.0469425	0.011667	0.0327472
		1	1	2	52	0	25	0	0.00824427	0.260626	0.0706696	0.073536	0.0611553	0.0378335	0.0150825	0	0	0	0.0312645	0.0427807	0.0434731	0.0292572	0.00604516	0.017114
		1	1	2	52	1	27	0	0.0104176	0.24168	0.0646716	0.0661561	0.0543116	0.0330439	0.0133369	0	8.80739e-05	0	0.0159904	0.0264103	0.0314282	0.0278695	0.00659565	0.022993
		1	1	2	52	0	61	0	0.0116246	0.246362	0.0751657	0.0763935	0.0618686	0.0369685	0.0135236	0	0	0	0.0276093	0.0404966	0.0412085	0.0302729	0.006903	0.0219573
		1	1	2	52	1	63	0	0.0042214	0.191688	0.0522862	0.0530209	0.0427662	0.0272347	0.0104589	0	0	0	0.0165714	0.0252434	0.0252981	0.0190031	0.00436812	0.0155727
		1	1	2	52	0	65	0	0.00593114	0.155026	0.0505021	0.0524985	0.0444896	0.0300351	0.0127747	0	0	0	0.0198288	0.0265763	0.0295376	0.0222984	0.00497913	0.0176134
		1	1	2	52	1	67	0	0.0125647	0.320911	0.0870023	0.0892519	0.0725799	0.043992	0.0174676	0	0	0	0.031854	0.0454422	0.0462447	0.0313154	0.00764952	0.019983
		2	0	2	52	0	3	1	0	0.650882	0.113481	0.111696	0.0846593	0.0437706	0.0130963	0	0	0	0.0778125	0.0718598	0.0656243	0.0442872	0.0140627	0.0143918
		2	0	2	52	1	4	1	0	0.856447	0.134234	0.131974	0.0974885	0.0487756	0.0139696	0	0	0	0.0878614	0.0809226	0.0768259	0.0498893	0.0162416	0.0107611
		2	0	2	52	0	41	1	0	1.36419	0.321798	0.209447	0.191016	0.105672	0.037184	0	0	0	0.221164	0.172827	0.15345	0.0933395	0.0327921	0.0088648
		2	0	2	52	1	42	1	0	0.995308	0.170583	0.126242	0.109008	0.0607526	0.0216781	0	0	0	0.107605	0.0966108	0.0865177	0.0539203	0.0141155	0.0103251
		2	0	2	52	0	73	1	0	1.15484	0.164223	0.205526	0.159214	0.0924919	0.0346925	0	0	0	0.155174	0.150487	0.14427	0.0952961	0.0319187	0.0185331
		2	0	2	52	1	74	1	0	1.70769	0.268182	0.201032	0.178151	0.105052	0.0398404	0	0	0	0.15095	0.134699	0.127086	0.0838969	0.0316017	0.0161758
		2	0	2	52	0	11	0	0	0.73664	0.150473	0.110074	0.0974161	0.0559038	0.0208569	0	0	0	0.0883715	0.0795646	0.0747584	0.0481259	0.0160859	0.00919923
		2	0	2	52	1	13	0	0	0.69512	0.137848	0.100453	0.0909611	0.0524506	0.0196516	0	0	0	0.0882234	0.0760004	0.0704786	0.0453673	0.0151898	0.00838276
		2	0	2	52	0	51	0	0	1.09455	0.175679	0.158831	0.119502	0.0677226	0.0246827	0	0	0	0.105609	0.0952771	0.0891827	0.0576644	0.0201301	0.00973466
		2	0	2	52	1	53	0	0	0.715859	0.155261	0.121596	0.104946	0.0593735	0.0225208	0	0	0	0.102416	0.089418	0.0824496	0.0523588	0.0174319	0.0094793
		2	0	2	52	0	79	0	0	1.56924	0.292847	0.21727	0.184385	0.103337	0.0386873	0	0	0	0.17251	0.152471	0.138365	0.0872321	0.0315937	0.0144358
		2	0	2	52	1	81	0	0	0.619854	0.110808	0.106986	0.082864	0.0487507	0.0179664	0	0	0	0.0853598	0.0781474	0.074196	0.0490478	0.0162051	0.00824781
		2	1	2	52	0	21	1	0.00853911	0.170375	0.0587292	0.0610639	0.051241	0.0332969	0.0143965	0	0.00364869	0	0.0377486	0.0432267	0.0503279	0.0355174	0.00498086	0.0326367
		2	1	2	52	1	22	1	0.00249176	0.242501	0.0677404	0.067468	0.0522274	0.0308621	0.0113854	0	0	0	0.047471	0.0519365	0.054867	0.0362552	0.00514946	0.0242524
		2	1	2	52	0	59	1	0.0127929	0.414995	0.0965353	0.0980196	0.0776692	0.0462613	0.018578	0	0	0	0.0722994	0.0759787	0.0822244	0.0576646	0.0123547	0.0312519
		2	1	2	52	1	60	1	0.00981275	0.444737	0.124035	0.125573	0.0995902	0.0591816	0.0247218	0	0	0	0.0676192	0.0779323	0.0854092	0.0599655	0.0124945	0.0343102
		2	1	2	52	0	91	1	0.00928277	0.275204	0.0767954	0.0783199	0.0639136	0.0411029	0.0173574	0	0	0	0.0641826	0.0668091	0.0739171	0.0565683	0.00978698	0.0318677
		2	1	2	52	1	92	1	0.0107403	0.478287	0.116329	0.11741	0.0920618	0.0540881	0.0214219	0	0	0	0.0690047	0.0717758	0.07488	0.0528247	0.0103307	0.0277769
		2	1	2	52	0	29	0	0.00498914	0.194621	0.0529143	0.0530517	0.0413569	0.0240143	0.00686026	0	0	0	0.0369864	0.0402195	0.0432483	0.0304419	0.00488409	0.0193396
		2	1	2	52	1	31	0	0.00275345	0.261241	0.0709444	0.0723742	0.057056	0.0340257	0.0134782	0	0	0	0.0394759	0.0419368	0.0453576	0.0314154	0.00605794	0.0169707
		2	1	2	52	0	69	0	0.00348456	0.276077	0.0813762	0.0825267	0.0638228	0.0372973	0.0145748	0	0	0	0.0632	0.0644509	0.0667164	0.0442729	0.00528633	0.0223856
		2	1	2	52	1	71	0	0.00315806	0.257059	0.0638729	0.0646812	0.050059	0.029219	0.0108959	0	0	0	0.0374356	0.0400364	0.0418175	0.0293275	0.00512911	0.0142942
		2	1	2	52	0	97	0	0.00262169	0.254318	0.0710411	0.0720159	0.0564029	0.0326731	0.0127483	0	0	0	0.03884	0.0420438	0.0451217	0.031683	0.0060991	0.0173964
		2	1	2	52	1	99	0	0.00630553	0.281044	0.0754311	0.0761372	0.0597039	0.0348216	0.0135773	0	0	0	0.0462876	0.0494356	0.0538476	0.0376489	0.00658883	0.018013
		3	0	2	52	0	5	1	0	1.09959	0.232524	0.175187	0.143569	0.0801945	0.0304697	0	0.000567103	0	0.140919	0.117736	0.105283	0.0660903	0.0247772	0.0128696
		3	0	2	52	1	6	1	0	1.67135	0.311426	0.30686	0.230923	0.13279	0.0512564	0	0	0	0.220361	0.198573	0.181488	0.120114	0.0457911	0.0205792
		3	0	2	52	0	75	1	0	0.989432	0.209256	0.157565	0.134954	0.0759894	0.0267266	0	0	0	0.12329	0.110085	0.10312	0.0673841	0.0223386	0.0115094
		3	0	2	52	1	76	1	0	1.8859	0.313743	0.22959	0.190992	0.106388	0.0387688	0	0	0	0.180578	0.154795	0.141263	0.089149	0.030099	0.015093
		3	0	2	52	0	77	1	0	1.20683	0.24428	0.183134	0.156102	0.0907367	0.0343931	0	0	0	0.142216	0.129152	0.120102	0.0790754	0.0274155	0.0149717
		3	0	2	52	1	78	1	0	1.1248	0.211789	0.158594	0.133423	0.0754806	0.0268549	0	0	0	0.135979	0.115891	0.107046	0.0695885	0.0236495	0.0110808
		3	0	2	52	0	15	0	0	0.988172	0.166279	0.165881	0.125217	0.0705921	0.02507	0	0	0	0.111281	0.105001	0.0993046	0.0658783	0.0237026	0.0105673
		3	0	2	52	1	17	0	0	1.54482	0.280425	0.283195	0.218822	0.126615	0.0477165	0	0	0	0.19684	0.176948	0.168861	0.114714	0.0418305	0.0181286
		3	0	2	52	0	83	0	0	1.48486	0.248603	0.224628	0.16593	0.0908635	0.0317913	0	0	0	0.180368	0.133181	0.133138	0.0874923	0.0343001	0.00887038
		3	0	2	52	1	85	0	0	1.01297	0.180507	0.175579	0.135832	0.0774826	0.0301417	0	0	0	0.120555	0.109928	0.105594	0.0714222	0.0293015	0.0111875
		3	0	2	52	0	87	0	0	0.912973	0.167801	0.168432	0.128644	0.0714345	0.025474	0	0	0	0.135926	0.133949	0.129183	0.086554	0.0312758	0.013527
		3	0	2	52	1	89	0	0	1.3945	0.222164	0.207481	0.153885	0.0864058	0.0319119	0	0	0	0.173657	0.138036	0.12882	0.0873744	0.0343585	0.00849625
		3	1	2	52	0	23	1	0.0098774	0.550229	0.118322	0.110422	0.083233	0.0475556	0.0189954	0	0.000139152	0	0.0690544	0.0679269	0.068751	0.0481179	0.00990353	0.0227288
		3	1	2	52	1	24	1	0.0102967	0.53424	0.0959285	0.0945154	0.0730687	0.0419296	0.0158931	0	0	0	0.0532039	0.0509076	0.0521778	0.0373231	0.00751295	0.0166699
		3	1	2	52	0	93	1	0.0122099	0.575147	0.143052	0.142899	0.107973	0.0620039	0.0243252	0	0	0	0.0677163	0.0640442	0.0686528	0.0495672	0.00886771	0.0233174
		3	1	2	52	1	94	1	0.0169054	0.582747	0.105652	0.129407	0.100555	0.0604655	0.0247428	0	0	0	0.0669759	0.0640488	0.0673734	0.0472822	0.0105864	0.0226455
		3	1	2	52	0	95	1	0.00536803	0.385852	0.0885334	0.0881161	0.066996	0.0387482	0.014498	0	0	0	0.0673088	0.0572652	0.0566706	0.0410211	0.00731576	0.0176683
		3	1	2	52	1	96	1	0.00839955	0.441843	0.0952486	0.0941992	0.0723361	0.0428945	0.0171658	0	0	0	0.0677008	0.0589008	0.0633034	0.0446409	0.00794836	0.0209692
		3	1	2	52	0	33	0	0.0110399	0.39394	0.0904186	0.0896293	0.0674834	0.0382058	0.0143374	0	0	0	0.0550146	0.0512655	0.0526978	0.0344063	0.00666632	0.0152547
		3	1	2	52	1	35	0	0.00501948	0.257429	0.07295	0.0739864	0.0576389	0.0334187	0.012538	0	0	0	0.0473711	0.0447717	0.0462071	0.0307961	0.00536373	0.0124941
		3	1	2	52	0	101	0	0.00621776	0.313572	0.0801546	0.0799698	0.0606752	0.0343573	0.0130965	0	0	0	0.0482059	0.0502643	0.0533139	0.0370627	0.00701518	0.0169785
		3	1	2	52	1	103	0	0.00527962	0.292992	0.0775084	0.0772049	0.0590587	0.033536	0.0131283	0	0	0	0.0449869	0.0436858	0.0466563	0.0332841	0.00690459	0.0148679
		3	1	2	52	0	105	0	0.00899525	0.250559	0.0744893	0.0765225	0.0612951	0.037088	0.0148185	0	0	0	0.0520129	0.0471383	0.0531935	0.03651	0.0062725	0.0161128
		3	1	2	52	1	107	0	0.00473607	0.363689	0.097726	0.0988722	0.0771739	0.0448956	0.0173832	0	0	0	0.0662856	0.0625128	0.0645088	0.0459299	0.00997663	0.0186718
		1	0	3	87	0	1	1	0	0.972472	0.123913	0.105915	0.0651235	0.0103562	0.0221354	0	0.00230324	0.0906412	0.0837735	0.0810346	0.0572662	0.00776449	0.0157651	0.0166463
		1	0	3	87	1	2	1	0	0.864454	0.124421	0.0999353	0.0635757	0.00884979	0.0229616	0	0	0.0842288	0.0783891	0.0748974	0.0539055	0.00718224	0.0168003	0.0158967
		1	0	3	87	0	37	1	0	0.756853	0.109275	0.0873272	0.0543241	0.00941872	0.0186421	0	0	0.0645953	0.0727717	0.0660993	0.0449538	0.00751497	0.00842167	0.0125218
		1	0	3	87	1	38	1	0	1.12808	0.134211	0.108645	0.0590871	0.00707204	0.0157655	0	0	0.0846944	0.0805085	0.0805632	0.0564996	0.00597237	0.0166892	0.0162215
		1	0	3	87	0	39	1	0	0.955312	0.13466	0.105515	0.0604783	0.0068489	0.0171008	0	0	0.0951109	0.0848097	0.0841676	0.0599803	0.00584284	0.0186653	0.0167181
		1	0	3	87	1	40	1	0	0.746784	0.125904	0.103658	0.064442	0.0130262	0.019298	0	0	0.0717311	0.0729395	0.0765977	0.0586456	0.00998117	0.0184173	0.0178314
		1	0	3	87	0	7	0	0	1.08135	0.143872	0.109325	0.0620823	0.00622028	0.0197122	0	0	0.101031	0.0930064	0.0865337	0.0602249	0.00530533	0.0175879	0.0109974
		1	0	3	87	1	9	0	0	0.713588	0.093754	0.0730746	0.0416481	0.00610039	0.0114177	0	0	0.0563511	0.0613526	0.0574972	0.0384904	0.0051988	0.0081495	0.010879
		1	0	3	87	0	43	0	0.000462986	1.12175	0.137081	0.101527	0.0554583	0.00604168	0.0158263	0.000356691	0	0.115705	0.0920029	0.0808613	0.0540512	0.00505394	0.0174659	0.00970313
		1	0	3	87	1	45	0	0	1.14855	0.129239	0.09875	0.0561212	0.0084184	0.0154967	0	0	0.084223	0.0781922	0.0721775	0.0499254	0.00653083	0.0130668	0.00912972
		1	0	3	87	0	47	0	0	0.597749	0.0884574	0.0675512	0.0380869	0.00501872	0.0106855	0	0	0.0574541	0.0528728	0.0530949	0.0377891	0.00388058	0.0105281	0.010587
		1	0	3	87	1	49	0	0	0.5839	0.105494	0.0857829	0.0521709	0.0073908	0.0165205	0	0	0.0814485	0.0771474	0.0710217	0.0487617	0.00566903	0.0137099	0.0088075
		1	1	3	87	0	19	1	0.00389799	0.272188	0.0598042	0.0473886	0.027815	0.00356254	0.00784831	0	0.000428791	0.0345324	0.0373994	0.0379137	0.028438	0.00261752	0.00402272	0.020341
		1	1	3	87	1	20	1	0.00834626	0.400631	0.0714763	0.0571343	0.0332779	0.00413827	0.0107307	0	0.000183944	0.0440751	0.0575348	0.0568399	0.0411021	0.00284974	0.00661835	0.0263836
		1	1	3	87	0	55	1	0.0078606	0.287938	0.0637605	0.0516131	0.0315592	0.00484901	0.00932086	0	0.000122515	0.02476	0.0320516	0.0362719	0.0269089	0.00335476	0.00351733	0.0164689
		1	1	3	87	1	56	1	0.00461089	0.263475	0.0583555	0.0469554	0.0288072	0.0053108	0.00860685	0	0.000172581	0.0281852	0.03013	0.0347139	0.0246589	0.00368081	0.0034854	0.0162525
		1	1	3	87	0	57	1	0.00595236	0.354681	0.0778875	0.0610849	0.0356109	0.00416352	0.0102085	0	0.000108622	0.0341452	0.0420432	0.0440548	0.0316262	0.00334786	0.00448077	0.0190017
		1	1	3	87	1	58	1	0.00326942	0.544335	0.0875469	0.0668446	0.0394153	0.00463957	0.0107449	0	0	0.0515321	0.0572317	0.0510517	0.0382298	0.00397235	0.00522663	0.0186834
		1	1	3	87	0	25	0	0.00543092	0.351036	0.0704634	0.0551738	0.030786	0.00317615	0.0089242	0	0	0.0326641	0.0426109	0.0411488	0.0282575	0.00288282	0.0035788	0.0129955
		1	1	3	87	1	27	0	0.00481349	0.315521	0.0610342	0.0458674	0.0245304	0.00201206	0.00656874	0	8.80739e-05	0.0319718	0.0364026	0.0336166	0.0235625	0.00173341	0.00345928	0.013583
		1	1	3	87	0	61	0	0.00588837	0.35139	0.0768777	0.058603	0.0324785	0.002896	0.00863633	0	0	0.0380322	0.0468176	0.0408039	0.0288862	0.00228387	0.00418618	0.0167229
		1	1	3	87	1	63	0	0.00220881	0.261126	0.053754	0.0409193	0.0231824	0.0022936	0.00655516	0	0	0.0270787	0.0320595	0.0325764	0.0221752	0.00145098	0.00339749	0.0143534
		1	1	3	87	0	65	0	0.00362532	0.199949	0.0454979	0.0361835	0.0222403	0.00240483	0.00732635	0	0	0.0238088	0.0273731	0.0272426	0.0208791	0.00177695	0.00291361	0.0140556
		1	1	3	87	1	67	0	0.00418201	0.406691	0.0815606	0.0615104	0.034018	0.00238964	0.00933074	0	0	0.0403426	0.0522971	0.0497276	0.0342572	0.00201142	0.00491118	0.0173674
		2	0	3	87	0	3	1	0	0.757733	0.121701	0.113416	0.0863958	0.049775	0.0190702	0	0	0	0.0825265	0.080999	0.0757586	0.0473421	0.0125499	0.0153861
		2	0	3	87	1	4	1	0	1.11408	0.161873	0.145767	0.107616	0.0601864	0.020776	0	0	0	0.123207	0.0979413	0.0879992	0.0545378	0.0148897	0.0118884
		2	0	3	87	0	41	1	0	1.75427	0.290733	0.260425	0.192859	0.106613	0.0370024	0	0	0	0.239686	0.182439	0.157069	0.0939974	0.028355	0.0137441
		2	0	3	87	1	42	1	0	1.31044	0.182127	0.16144	0.11797	0.0640355	0.022167	0	0	0	0.140609	0.107044	0.0944119	0.0557772	0.0137282	0.0115338
		2	0	3	87	0	73	1	0	1.41387	0.234262	0.210759	0.157183	0.089667	0.0328315	0	0	0	0.170243	0.137145	0.13413	0.0865622	0.0257254	0.0239466
		2	0	3	87	1	74	1	0	1.90104	0.261408	0.227594	0.172438	0.0999308	0.0365787	0	0	0	0.197146	0.141602	0.126753	0.0797572	0.0240865	0.0154799
		2	0	3	87	0	11	0	0	0.964583	0.160813	0.14365	0.107673	0.0607651	0.0223202	0	0	0	0.13197	0.0949819	0.0845014	0.0525259	0.0145523	0.0111749
		2	0	3	87	1	13	0	0	0.97952	0.153781	0.137891	0.102763	0.0577609	0.020855	0	0	0	0.134024	0.0876854	0.0805332	0.0495117	0.0147229	0.0103969
		2	0	3	87	0	51	0	0	1.30439	0.187379	0.168554	0.12401	0.0698546	0.0247074	0	0	0	0.168116	0.11573	0.100718	0.0608278	0.0165678	0.00907174
		2	0	3	87	1	53	0	0	0.986185	0.187995	0.136781	0.113757	0.0637807	0.0230187	0	0	0	0.139784	0.0997493	0.0874637	0.0525324	0.0139261	0.00784082
		2	0	3	87	0	79	0	0	1.63244	0.303369	0.206051	0.17636	0.0984904	0.0355779	0	0	0	0.205472	0.164165	0.145626	0.089601	0.0278851	0.0133402
		2	0	3	87	1	81	0	0	0.912884	0.149496	0.133943	0.100421	0.0580892	0.0208192	0	0	0	0.103021	0.0848378	0.0779354	0.0492328	0.0145766	0.0075034
		2	1	3	87	0	21	1	0.00792676	0.229006	0.0661349	0.067539	0.0542998	0.0344387	0.0144405	0	0.000148824	0	0.0327874	0.0387491	0.0384319	0.0276226	0.00438242	0.0190513
		2	1	3	87	1	22	1	0.000517722	0.277814	0.0694075	0.0685548	0.0516323	0.0301387	0.0113231	0	0	0	0.0516743	0.0481948	0.0470366	0.0296327	0.00385592	0.0170513
		2	1	3	87	0	59	1	0.0255629	0.49933	0.108514	0.108928	0.0837973	0.0499844	0.0201202	0	0	0	0.0704341	0.0775822	0.0714815	0.046744	0.00758071	0.0231633
		2	1	3	87	1	60	1	0.00762566	0.46442	0.1196	0.119789	0.0929207	0.0547925	0.0223978	0	0	0	0.0709181	0.082096	0.0694911	0.0477351	0.0067384	0.025312
		2	1	3	87	0	91	1	0.00501242	0.315134	0.082758	0.0816583	0.0613329	0.0379086	0.0141285	0	0	0	0.0615341	0.0634324	0.0602699	0.0410074	0.00542593	0.0223939
		2	1	3	87	1	92	1	0.00622441	0.533828	0.117875	0.115636	0.0856107	0.0434229	0.0121106	0	0	0	0.0809379	0.0797863	0.0740488	0.0486573	0.00787372	0.0242548
		2	1	3	87	0	29	0	0.0031328	0.239336	0.0588374	0.0580509	0.0437954	0.0254982	0.00940056	0	0	0	0.0454156	0.048496	0.0402559	0.0278212	0.00449913	0.015649
		2	1	3	87	1	31	0	0.00324582	0.393151	0.0980084	0.0985289	0.0757766	0.0440239	0.0167105	0	0	0	0.0493694	0.0493418	0.0505502	0.0319638	0.00421514	0.0162761
		2	1	3	87	0	69	0	0.0040252	0.340149	0.0911187	0.090343	0.0660457	0.0329782	0.00934296	0	0	0	0.0647772	0.0721763	0.0595576	0.0385133	0.0063571	0.0189157
		2	1	3	87	1	71	0	0.00289927	0.326753	0.0727297	0.0727311	0.0535694	0.0271767	0.00699228	0	0	0	0.0573253	0.0561203	0.0503491	0.0322118	0.00549705	0.0145264
		2	1	3	87	0	97	0	0.00308214	0.347846	0.067308	0.0797188	0.0605217	0.0339133	0.00990909	0	0	0	0.0556667	0.061437	0.0553905	0.0357267	0.00543521	0.017768
		2	1	3	87	1	99	0	0.00456691	0.355958	0.0690584	0.0816635	0.0619124	0.0346059	0.0100343	0	0	0	0.0532149	0.0632965	0.0542978	0.0363828	0.00528133	0.0173949
		3	0	3	87	0	5	1	0	1.64027	0.25591	0.22379	0.157172	0.076272	0.0256288	0	0.000567103	0	0.223635	0.160791	0.136717	0.0882101	0.0444046	0.0147421
		3	0	3	87	1	6	1	0	2.50272	0.405087	0.369007	0.269488	0.142844	0.0784279	0	0	0	0.307919	0.232594	0.206748	0.136397	0.0503906	0.0247957
		3	0	3	87	0	75	1	0	1.45759	0.240069	0.208096	0.153457	0.0781957	0.0367635	0	0	0	0.206665	0.145063	0.129675	0.0857802	0.038499	0.0154533
		3	0	3	87	1	76	1	0	2.65705	0.343269	0.295871	0.213438	0.110578	0.0440284	0	0	0	0.304934	0.218287	0.187787	0.114933	0.0455494	0.0190686
		3	0	3	87	0	77	1	0	1.8596	0.296794	0.262029	0.194827	0.0948298	0.0426059	0	0	0	0.23291	0.181475	0.158693	0.0979174	0.0364484	0.019725
		3	0	3	87	1	78	1	0	1.97669	0.290079	0.253646	0.184473	0.0946379	0.0409447	0	0	0	0.22409	0.162905	0.1405	0.0867472	0.0358011	0.015444
		3	0	3	87	0	15	0	0	1.53928	0.26352	0.17777	0.151195	0.0755694	0.0358114	0	0	0	0.205658	0.149678	0.127866	0.077037	0.0323654	0.0132644
		3	0	3	87	1	17	0	0	2.6625	0.447858	0.323929	0.266541	0.136822	0.0564548	0	0	0	0.340882	0.241397	0.209722	0.131693	0.0608469	0.0250304
		3	0	3	87	0	83	0	0	2.21819	0.310558	0.265689	0.188963	0.0921252	0.0378106	0	0	0	0.226888	0.177835	0.154064	0.0929076	0.0390942	0.0140106
		3	0	3	87	1	85	0	0	1.76068	0.248796	0.224884	0.16666	0.0861224	0.0406538	0	0	0	0.170919	0.14087	0.127194	0.083273	0.0313102	0.0150862
		3	0	3	87	0	87	0	0	1.3575	0.222139	0.213712	0.158564	0.0764368	0.0332927	0	0	0	0.196067	0.136129	0.128333	0.07573	0.0218127	0.0150773
		3	0	3	87	1	89	0	0	2.00926	0.280374	0.24036	0.171584	0.0906875	0.0365921	0	0	0	0.287571	0.178882	0.155308	0.0895322	0.0275321	0.0145681
		3	1	3	87	0	23	1	0.0101907	0.687415	0.143895	0.142895	0.106969	0.0575684	0.0155395	0	0.000139152	0	0.0766823	0.0853853	0.0764759	0.0464463	0.0102236	0.0204321
		3	1	3	87	1	24	1	0.000571998	0.611892	0.0990044	0.0933323	0.0648591	0.0297887	0.0136763	0	0	0	0.071901	0.0581086	0.0533349	0.0346433	0.00670393	0.0299245
		3	1	3	87	0	93	1	0.0100635	0.624138	0.131607	0.150895	0.0988805	0.046674	0.0190591	0	0	0	0.101344	0.0960671	0.0875143	0.0523253	0.00982556	0.0556579
		3	1	3	87	1	94	1	0.0142028	0.594887	0.12153	0.122887	0.0859314	0.0449964	0.0181277	0	0.00606098	0	0.0985573	0.0857554	0.0820208	0.0496454	0.00709872	0.0278137
		3	1	3	87	0	95	1	0.000593952	0.504801	0.114522	0.0967353	0.0635618	0.0308186	0.0102315	0	0	0	0.0787424	0.0766859	0.0654857	0.0384959	0.00583899	0.0199406
		3	1	3	87	1	96	1	0.00599416	0.616998	0.101609	0.104782	0.0703099	0.0354366	0.0141829	0	0	0	0.0910006	0.0806342	0.071768	0.0429515	0.00731892	0.0220788
		3	1	3	87	0	33	0	0.00904821	0.479097	0.103844	0.101318	0.0669903	0.0332491	0.0121252	0	0	0	0.0695564	0.0697704	0.0620187	0.0354095	0.00359938	0.016691
		3	1	3	87	1	35	0	0.00607373	0.342053	0.0796564	0.0858969	0.0590306	0.0282312	0.0100813	0	0	0	0.0663859	0.0603578	0.0537895	0.0323981	0.00479105	0.0131149
		3	1	3	87	0	101	0	0.00432461	0.441721	0.110512	0.100811	0.0700983	0.033407	0.00784492	0	0	0	0.0712857	0.065732	0.0614071	0.0372428	0.00541665	0.0165351
		3	1	3	87	1	103	0	0.00444133	0.402935	0.0987492	0.0979576	0.0704094	0.0338396	0.00839771	0	0	0	0.0420094	0.0520874	0.054336	0.0336208	0.00590947	0.0156398
		3	1	3	87	0	105	0	0.0123661	0.365439	0.0953325	0.0965274	0.0707856	0.0348677	0.0137255	0	0	0	0.0388859	0.0489536	0.0518157	0.0347026	0.00475862	0.0153209
		3	1	3	87	1	107	0	0.00579137	0.53397	0.126482	0.125508	0.0848199	0.0411797	0.0142656	0	0	0	0.0807962	0.0795139	0.0706296	0.0429739	0.00699249	0.0193645
		1	0	4	114	0	1	1	0	0.970579	0.159861	0.146742	0.0980624	0.0548024	0.0194387	0	0.00100122	0.00849847	0.144913	0.102499	0.0980866	0.0547505	0.0133868	0.0146285
		1	0	4	114	1	2	1	0	0.920141	0.146245	0.134123	0.101475	0.057445	0.0237316	0	0	0.00560118	0.111515	0.108468	0.0925161	0.0584295	0.013768	0.0167705
		1	0	4	114	0	37	1	0	0.75362	0.131162	0.114868	0.0861348	0.0466441	0.0190711	0	0	0.00505985	0.100929	0.0888811	0.0782768	0.047075	0.0103561	0.0153262
		1	0	4	114	1	38	1	0	1.05629	0.172801	0.130163	0.107209	0.0588901	0.0227026	0	0	0.00590596	0.0910154	0.0997423	0.0945409	0.0583151	0.0154935	0.0177926
		1	0	4	114	0	39	1	0	0.95428	0.183074	0.12826	0.113008	0.0653375	0.0256209	0	0	0.00535946	0.101783	0.115946	0.0987312	0.0633824	0.0151877	0.0173835
		1	0	4	114	1	40	1	0	0.740365	0.143074	0.133425	0.104591	0.0619301	0.0264003	0	0	0.00584243	0.0821981	0.0893104	0.0871652	0.0558658	0.0160263	0.0182184
		1	0	4	114	0	7	0	0	1.16979	0.183797	0.1691	0.126265	0.0728891	0.0300841	0	0	0.00351741	0.127876	0.109373	0.102941	0.0639328	0.0192263	0.0127023
		1	0	4	114	1	9	0	0	0.788071	0.10828	0.113969	0.0846395	0.0472783	0.0186912	0	0	0.00388463	0.0828656	0.0789709	0.0710877	0.0437407	0.0106044	0.0125231
		1	0	4	114	0	43	0	0.000462986	1.1335	0.173797	0.152014	0.110364	0.0614042	0.0239383	0.000356691	0	0.00610315	0.107208	0.0954505	0.0847446	0.0532634	0.0164926	0.0118253
		1	0	4	114	1	45	0	0	1.17467	0.179301	0.123045	0.105539	0.0595786	0.0227331	0	0	0.00512873	0.115826	0.0927727	0.0851106	0.0520812	0.0152323	0.0114711
		1	0	4	114	0	47	0	0	0.557377	0.0973328	0.0912132	0.0679729	0.0380624	0.0152835	0	0	0.00354458	0.0681134	0.0715112	0.0621493	0.0392057	0.00948303	0.0114296
		1	0	4	114	1	49	0	0	1.24662	0.197575	0.172564	0.12014	0.0543322	0.0298454	0	0	0.0520528	0.141611	0.126942	0.104746	0.050784	0.0215419	0.0155177
		1	1	4	114	0	19	1	0.0039838	0.206477	0.0522674	0.0517275	0.0403012	0.0244991	0.0103682	0	0.000428791	0.00103998	0.034223	0.0392992	0.0380142	0.0262535	0.00590077	0.0248723
		1	1	4	114	1	20	1	0.00897272	0.306106	0.0757826	0.0574071	0.0506232	0.0310431	0.0128097	0	0.000183944	0.00147128	0.0378165	0.0446103	0.0409166	0.0290464	0.00611593	0.022646
		1	1	4	114	0	55	1	0.0114816	0.244748	0.0602215	0.0603943	0.0473599	0.0287248	0.0124966	0	0.000122515	0.00100442	0.0428815	0.0545567	0.0509026	0.0338956	0.00654765	0.0285946
		1	1	4	114	1	56	1	0.00753259	0.218422	0.0554186	0.0550841	0.0431137	0.0261592	0.0110854	0	0.000172581	0.00114187	0.040177	0.0485751	0.0462515	0.0320536	0.00637632	0.0269411
		1	1	4	114	0	57	1	0.010724	0.290489	0.076484	0.0752144	0.0582869	0.0348182	0.0141251	0	0.000108622	0.0011978	0.0452835	0.0560758	0.051897	0.0341124	0.00605297	0.0259383
		1	1	4	114	1	58	1	0.00954816	0.390475	0.173957	0.087248	0.0662545	0.0407199	0.0171487	0	0	0.00170184	0.0754276	0.0706457	0.0622333	0.0407583	0.00910037	0.0251951
		1	1	4	114	0	25	0	0.015175	0.300199	0.0719755	0.0715945	0.0551889	0.0320142	0.0127506	0	0	0.000996004	0.0397794	0.0461657	0.0514095	0.034579	0.00704551	0.0201835
		1	1	4	114	1	27	0	0.00867415	0.303089	0.0738272	0.0716263	0.0539126	0.0304932	0.0109224	0	8.80739e-05	0.000813185	0.0324095	0.0382812	0.0373903	0.025161	0.00408479	0.0179523
		1	1	4	114	0	61	0	0.00646532	0.294255	0.0788755	0.0770903	0.058101	0.0328982	0.0117902	0	0	0.00100369	0.0379369	0.0491909	0.0479881	0.0313161	0.0063313	0.0244322
		1	1	4	114	1	63	0	0.00543132	0.25232	0.0613443	0.0600586	0.045395	0.0263382	0.009202	0	0	0.000627816	0.0344553	0.0378357	0.0354127	0.0237518	0.0043295	0.0180363
		1	1	4	114	0	65	0	0.0085471	0.27947	0.0707201	0.0673038	0.0507052	0.0269244	0.0120031	0	0	0.00942967	0.0390923	0.0410699	0.0402372	0.0222444	0.00502101	0.0223546
		1	1	4	114	1	67	0	0.00670562	0.439438	0.0757396	0.0978846	0.073968	0.0425309	0.0147183	0	0	0.00103966	0.0470455	0.0604608	0.0571657	0.0380485	0.00752908	0.0221953
		2	0	4	114	0	3	1	0	1.08761	0.164075	0.143347	0.106006	0.0595482	0.0210101	0	0.00217956	0	0.0918702	0.0893484	0.0776173	0.0513783	0.0142257	0.015184
		2	0	4	114	1	4	1	0	1.52041	0.185303	0.177082	0.124068	0.0599956	0.0155966	0	0	0	0.123841	0.102043	0.0905978	0.0554534	0.0131715	0.00979058
		2	0	4	114	0	41	1	0	2.31467	0.312816	0.288809	0.208234	0.11021	0.0350289	0	0	0	0.275407	0.209836	0.182179	0.109522	0.0321567	0.0102679
		2	0	4	114	1	42	1	0	1.76558	0.195675	0.186011	0.129022	0.0606684	0.0147735	0	0	0	0.187278	0.142859	0.116576	0.0693455	0.0148284	0.0117601
		2	0	4	114	0	73	1	0	1.97633	0.295465	0.253623	0.185686	0.101804	0.0363984	0	0	0	0.199681	0.154698	0.137671	0.0864863	0.0194259	0.0154812
		2	0	4	114	1	74	1	0	2.0385	0.301305	0.206386	0.174553	0.0970819	0.0343227	0	0	0	0.202025	0.161226	0.144362	0.090604	0.0306766	0.0154597
		2	0	4	114	0	11	0	0	1.20406	0.179731	0.155875	0.114475	0.061866	0.0225527	0	0	0	0.125715	0.0983572	0.0866381	0.0533518	0.0121863	0.00992573
		2	0	4	114	1	13	0	0	1.32331	0.191143	0.16247	0.118232	0.0632861	0.0225651	0	0	0	0.159561	0.119262	0.103777	0.0631448	0.0193375	0.0105781
		2	0	4	114	0	51	0	0	1.77538	0.238446	0.205376	0.147281	0.0786896	0.0277175	0	0	0	0.158351	0.113545	0.0973178	0.058903	0.0186689	0.00904171
		2	0	4	114	1	53	0	0	1.26235	0.197007	0.169959	0.124413	0.0666343	0.0240549	0	0	0	0.172431	0.126383	0.108639	0.0654151	0.0190665	0.0103035
		2	0	4	114	0	79	0	0	2.13398	0.310654	0.266194	0.194495	0.104574	0.0380518	0	0	0	0.196646	0.153561	0.132757	0.0807936	0.0271547	0.0122252
		2	1	4	114	1	81	0	0	1.21125	0.179651	0.151738	0.110805	0.0614546	0.0222136	0	0	0	0.113773	0.100634	0.0841304	0.0543384	0.0185088	0.0135757
		2	1	4	114	0	21	1	0.00740944	0.284524	0.0786526	0.0638546	0.056227	0.0338681	0.0117448	0	0.000148824	0	0.0555384	0.0644665	0.0624928	0.0425834	0.00649906	0.0277878
		2	1	4	114	1	22	1	0.000517722	0.382457	0.0870789	0.0806558	0.0594433	0.0326645	0.00995967	0	0	0	0.0639969	0.0703126	0.063089	0.0401996	0.00634861	0.022886
		2	1	4	114	0	59	1	0.066074	0.431326	0.076628	0.0799391	0.0582542	0.0440625	0.0162161	0.0124872	0	0	0.0568765	0.0696759	0.0611862	0.0396421	0.00728094	0.0197405
		2	1	4	114	1	60	1	0.00619074	0.533527	0.118463	0.115979	0.0873727	0.0493414	0.0164085	0	0	0	0.0770231	0.0800719	0.0682504	0.0432762	0.00777353	0.0210952
		2	1	4	114	0	91	1	0.00467114	0.38564	0.0854251	0.0864301	0.0631812	0.0389435	0.015252	0	0	0	0.0575521	0.0551932	0.0507023	0.0325589	0.00460158	0.0181119
		2	1	4	114	1	92	1	0.00715959	0.640599	0.139365	0.123353	0.0967022	0.0527008	0.0184454	0	0	0	0.0763212	0.0811412	0.0721652	0.043812	0.00704215	0.0222742
		2	1	4	114	0	29	0	0.00232078	0.294633	0.0721434	0.067313	0.0472327	0.0261039	0.00830121	0	0	0	0.035499	0.0400758	0.0360683	0.0228704	0.00398054	0.0133197
		2	1	4	114	1	31	0	0.00337818	0.386296	0.0852638	0.083532	0.0621005	0.0352709	0.0115473	0	0	0	0.0498167	0.0533778	0.0473168	0.0314473	0.00428981	0.0147642
		2	1	4	114	0	69	0	0.00352556	0.409264	0.106241	0.098253	0.0703822	0.0381653	0.0118644	0	0	0	0.0646893	0.06783	0.0599721	0.035208	0.00651203	0.0164241
		2	1	4	114	1	71	0	0.00308121	0.396572	0.0820511	0.0806533	0.0559689	0.031874	0.00998248	0	0	0	0.0499823	0.0533877	0.0438211	0.0262461	0.00461136	0.0121702
		2	1	4	114	0	97	0	0.00276168	0.413775	0.0893417	0.0857911	0.0635474	0.0349361	0.0160037	0	0	0	0.0476553	0.0505631	0.0474301	0.0277588	0.00379552	0.0139187
		2	0	4	114	1	99	0	0.00502965	0.460614	0.0922623	0.0869593	0.0664473	0.0385772	0.0130385	0	0	0	0.0559691	0.0602469	0.0507074	0.0306193	0.00545272	0.0145445
		3	0	4	114	0	5	1	0	2.15866	0.302879	0.279486	0.19364	0.090592	0.0235861	0	0.000567103	0	0.246508	0.182837	0.168081	0.097246	0.0293896	0.0154641
		3	0	4	114	1	6	1	0	3.79871	0.509841	0.483095	0.335515	0.169421	0.051046	0	0	0	0.495601	0.344918	0.286103	0.165934	0.0446752	0.0257246
		3	0	4	114	0	75	1	0	2.07967	0.288242	0.270715	0.189155	0.0892183	0.0230657	0	0	0	0.238333	0.172323	0.156492	0.092424	0.0220551	0.0130203
		3	0	4	114	1	76	1	0	4.21632	0.453262	0.42491	0.29517	0.148843	0.0411324	0	0	0	0.47233	0.302546	0.255695	0.143302	0.0343107	0.0171681
		3	0	4	114	0	77	1	0	2.24959	0.313859	0.29257	0.207538	0.100637	0.0257615	0	0	0	0.288475	0.210831	0.18521	0.112782	0.0302103	0.0183103
		3	0	4	114	1	78	1	0	3.70096	0.393086	0.367525	0.257134	0.131456	0.03954	0	0	0	0.31149	0.234895	0.207009	0.11882	0.0281505	0.0155584
		3	0	4	114	0	15	0	0	2.06225	0.269858	0.251817	0.176776	0.0883968	0.0244662	0	0	0	0.210742	0.166913	0.143853	0.0847969	0.0213206	0.0107058
		3	0	4	114	1	17	0	0	4.42548	0.495027	0.468013	0.326908	0.167272	0.0457333	0	0	0	0.452237	0.310691	0.266209	0.156537	0.0415905	0.0200033
		3	0	4	114	0	83	0	0	3.08983	0.368082	0.344	0.234645	0.113541	0.029531	0	0	0	0.342332	0.221972	0.188011	0.105802	0.0228651	0.0092758
		3	0	4	114	1	85	0	0	2.31683	0.30126	0.258046	0.185424	0.100772	0.035633	0	0	0	0.215642	0.163349	0.14417	0.0881238	0.0257761	0.0127341
		3	0	4	114	0	87	0	0	1.86019	0.308093	0.229809	0.183142	0.0943859	0.0300204	0	0	0	0.193479	0.168526	0.151094	0.0908712	0.022324	0.0104966
		3	0	4	114	1	89	0	0	3.13669	0.393943	0.323797	0.227113	0.121538	0.0403014	0	0	0	0.287243	0.207749	0.179119	0.103073	0.0255114	0.00857041
		3	1	4	114	0	23	1	0.0120637	0.734556	0.15149	0.148837	0.107557	0.0521398	0.014413	0	0.000139152	0	0.100753	0.0803783	0.0800667	0.0581609	0.0236382	0.0181468
		3	1	4	114	1	24	1	0.0102693	0.676808	0.118288	0.106722	0.0786881	0.0413897	0.00992633	0	0	0	0.0709991	0.0607976	0.0576669	0.0423532	0.013834	0.0171345
		3	1	4	114	0	93	1	0.00754995	0.684062	0.163658	0.159577	0.114041	0.058722	0.0152099	0	0	0	0.0913333	0.100721	0.0874189	0.0542537	0.0214097	0.0280234
		3	1	4	114	1	94	1	0.0120675	0.713266	0.137598	0.138254	0.10414	0.0584841	0.0144682	0	0.000268386	0	0.0825368	0.0842782	0.0753235	0.0546829	0.0192723	0.0254958
		3	1	4	114	0	95	1	0.000593952	0.61322	0.123167	0.1133	0.081868	0.0414584	0.0106082	0	0	0	0.0843962	0.0720436	0.0636101	0.0435183	0.0141166	0.0177779
		3	1	4	114	1	96	1	0.000908835	0.744221	0.1435	0.0981822	0.0885156	0.054491	0.0156747	0	0	0	0.0678498	0.0711856	0.0626705	0.0436124	0.0147214	0.0210053
		3	1	4	114	0	33	0	0.00474653	0.600003	0.148949	0.103899	0.0864656	0.041157	0.0115602	0	0	0	0.0715491	0.0671933	0.0628231	0.0422377	0.0127668	0.0160991
		3	1	4	114	1	35	0	0.00737213	0.47837	0.121097	0.094176	0.0767503	0.0370152	0.0113904	0	0	0	0.0717584	0.0636727	0.0600505	0.038702	0.0102908	0.0132008
		3	1	4	114	0	101	0	0.00495967	0.570405	0.140114	0.135603	0.0968812	0.0480564	0.0146964	0	0	0	0.0823955	0.0755481	0.0697689	0.0453345	0.0174525	0.0172506
		3	1	4	114	1	103	0	0.00644439	0.608345	0.147661	0.146116	0.106553	0.0510707	0.0144301	0	0	0	0.0740886	0.0818957	0.072162	0.0450541	0.010692	0.0167095
		3	1	4	114	0	105	0	0.0117058	0.56	0.110832	0.130171	0.0949869	0.0447766	0.0125752	0	0	0	0.0630475	0.0694758	0.0674029	0.0394149	0.00758135	0.0161955
		3	1	4	114	1	107	0	0.00648331	0.755298	0.178586	0.134423	0.107345	0.0508493	0.0133769	0	0	0	0.103235	0.0911993	0.0806389	0.0520776	0.0146262	0.020744
		1	0	5	142	0	1	1	0	1.11746	0.169758	0.150276	0.105413	0.0533098	0.0196386	0	0.00519903	0.00849847	0.122852	0.096527	0.0873356	0.0492415	0.0128626	0.0158617
		1	0	5	142	1	2	1	0	1.17	0.17002	0.154483	0.113212	0.0605088	0.0220103	0	0	0.00560118	0.1388	0.107018	0.0932589	0.0575532	0.0154191	0.0165525
		1	0	5	142	0	37	1	0	0.967909	0.14539	0.128063	0.0880959	0.0456963	0.0160543	0	0	0.00505985	0.115244	0.0861886	0.0797751	0.0442554	0.0107065	0.0143818
		1	0	5	142	1	38	1	0	1.36648	0.18764	0.168856	0.122847	0.0623707	0.0210506	0	0	0.00590596	0.113248	0.108832	0.0985475	0.058196	0.0141562	0.0172797
		1	0	5	142	0	39	1	0	1.22965	0.203167	0.152607	0.124682	0.0660039	0.0237059	0	0	0.00535946	0.123509	0.114048	0.100958	0.063432	0.0153675	0.0171113
		1	0	5	142	1	40	1	0	0.862974	0.166638	0.124671	0.106484	0.0591383	0.0240554	0	0	0.00584243	0.10448	0.0961825	0.084472	0.0547029	0.0155902	0.0173545
		1	0	5	142	0	7	0	0	1.25166	0.193701	0.142426	0.117378	0.0682036	0.0273851	0	0	0.00351741	0.127179	0.118938	0.0944743	0.0619104	0.0209237	0.0166644
		1	0	5	142	1	9	0	0	0.971176	0.129733	0.117292	0.0859657	0.0475146	0.0180464	0	0	0.00388463	0.102282	0.08271	0.0742685	0.042989	0.0107576	0.0121435
		1	0	5	142	0	43	0	0.000462986	1.29951	0.172888	0.149817	0.10837	0.0600794	0.0236147	0.000356691	0	0.00610315	0.139698	0.0920035	0.0882269	0.0507668	0.0167955	0.010694
		1	0	5	142	1	45	0	0	1.30612	0.166369	0.139895	0.10367	0.0583325	0.0217418	0	0	0.00512873	0.131445	0.0909023	0.082986	0.0512562	0.0160607	0.0101602
		1	0	5	142	0	47	0	0	0.655115	0.10786	0.0985039	0.072536	0.0404878	0.0157775	0	0	0.00354458	0.0752455	0.0652287	0.0602763	0.035247	0.0092147	0.00991219
		1	0	5	142	1	49	0	0	1.43525	0.210823	0.176637	0.122406	0.0552799	0.0294747	0	0	0.0520528	0.164559	0.129572	0.108556	0.0494002	0.0205499	0.0181178
		1	1	5	142	0	19	1	0.00358898	0.312277	0.0678883	0.0663296	0.0512814	0.0311591	0.0124677	0	0.000428791	0.00103998	0.0322412	0.0335744	0.034054	0.0237875	0.00480141	0.0207132
		1	1	5	142	1	20	1	0.00912355	0.388551	0.0652281	0.0728147	0.0531221	0.0334177	0.0120396	0	0.000183944	0.00147128	0.0432583	0.044901	0.0437267	0.0290306	0.00727698	0.0210598
		1	1	5	142	0	55	1	0.0114191	0.298303	0.0656556	0.0636283	0.049512	0.0299347	0.0128076	0	0.000122515	0.00100442	0.041876	0.0443274	0.0411693	0.0271356	0.00460725	0.0208974
		1	1	5	142	1	56	1	0.00707198	0.279632	0.0591361	0.0622121	0.0458494	0.0285835	0.0119573	0	0.000172581	0.00114187	0.0404319	0.0424035	0.0397758	0.0265067	0.00484275	0.0198947
		1	1	5	142	0	57	1	0.00791768	0.397664	0.0760617	0.0834483	0.0627673	0.0369822	0.011373	0	0.000108622	0.0011978	0.0430851	0.052068	0.0497187	0.0333686	0.00583237	0.0229372
		1	1	5	142	1	58	1	0.00912619	0.553144	0.0996728	0.0924212	0.0651567	0.0434679	0.0158718	0	0	0.00170184	0.067632	0.0549206	0.0532802	0.0361612	0.00678635	0.0214801
		1	1	5	142	0	25	0	0.0111308	0.356963	0.0757324	0.0751373	0.0536146	0.0311915	0.0105881	0	0	0.000996004	0.0482477	0.0463441	0.0442998	0.028451	0.00413762	0.0144127
		1	1	5	142	1	27	0	0.00813646	0.317197	0.0723766	0.0638449	0.04935	0.0286947	0.0102193	0	8.80739e-05	0.000813185	0.0429734	0.0440155	0.0377289	0.0249595	0.00435833	0.0157512
		1	1	5	142	0	61	0	0.00626809	0.336956	0.0757706	0.079551	0.0553932	0.0341436	0.0115958	0	0	0.00100369	0.0889321	0.055117	0.0489382	0.0299542	0.00599016	0.017688
		1	1	5	142	1	63	0	0.00413786	0.266127	0.0533648	0.053788	0.0391652	0.0229371	0.00741016	0	0	0.000627816	0.0310286	0.0361437	0.0326223	0.022688	0.00409824	0.0154806
		1	1	5	142	0	65	0	0.00646455	0.282557	0.0621897	0.0611571	0.0427342	0.0232944	0.0118454	0	0	0.00942967	0.0495428	0.048874	0.0450042	0.0240145	0.0059277	0.0213493
		1	1	5	142	1	67	0	0.00606205	0.44912	0.0945418	0.0909328	0.0661117	0.0395855	0.0135159	0	0	0.00103966	0.0599884	0.059293	0.0564205	0.035552	0.00641187	0.0193458
		2	0	5	142	0	3	1	0	1.09982	0.179087	0.17817	0.150844	0.0921149	0.0274939	0	0.000206577	0	0.0198005	0.161715	0.0979191	0.0718163	0.0343811	0.0252992
		2	0	5	142	1	4	1	0	1.55159	0.238364	0.220891	0.186942	0.104851	0.0359601	0	0	0	0.133474	0.110546	0.125666	0.0920026	0.0358479	0.0177761
		2	0	5	142	0	41	1	0	2.05744	0.331574	0.323315	0.257517	0.145249	0.042459	0	0	0	0.216274	0.179616	0.192187	0.136012	0.0527385	0.0233378
		2	0	5	142	1	42	1	0	1.77605	0.236432	0.241808	0.184717	0.107924	0.034522	0	0	0	0.12188	0.105872	0.118996	0.0871135	0.032827	0.0167589
		2	0	5	142	0	73	1	0	1.75022	0.230751	0.278222	0.225979	0.13345	0.0503295	0	0	0	0.145296	0.12241	0.149243	0.118845	0.0549397	0.0390278
		2	0	5	142	1	74	1	0	2.20689	0.302983	0.277361	0.250822	0.142831	0.0521005	0	0	0	0.143174	0.130067	0.144712	0.106792	0.0420667	0.0214123
		2	0	5	142	0	11	0	0	1.11711	0.162102	0.176842	0.134266	0.0818456	0.0338468	0	0	0	0.0939016	0.0827431	0.0942212	0.0733889	0.0318921	0.0234179
		2	0	5	142	1	13	0	0	1.38131	0.200791	0.200637	0.157387	0.0915234	0.0318599	0	0	0	0.124702	0.102555	0.113072	0.0826833	0.0324293	0.0157788
		2	0	5	142	0	51	0	0	1.82334	0.242081	0.252103	0.172028	0.109836	0.037585	0	0	0	0.137727	0.119905	0.131908	0.0964587	0.037321	0.0186212
		2	0	5	142	1	53	0	0	1.40867	0.22526	0.197115	0.175125	0.104265	0.0369757	0	0	0	0.14254	0.115341	0.124161	0.0903312	0.0365307	0.0163263
		2	0	5	142	0	79	0	0	1.9318	0.28641	0.261342	0.226229	0.128114	0.0370706	0	0	0	0.180166	0.169755	0.17742	0.123605	0.0479293	0.0204177
		2	0	5	142	1	81	0	0	1.26579	0.179991	0.1545	0.144143	0.0818493	0.0250379	0	0	0	0.098898	0.10265	0.0995306	0.078629	0.02893	0.0132559
		2	1	5	142	0	21	1	0.00451548	0.301187	0.0654641	0.0745904	0.068077	0.045175	0.0151875	0	0.000148824	0	0.00545663	0.0413611	0.0376041	0.0300542	0.0120428	0.022361
		2	1	5	142	1	22	1	0.000517722	0.417959	0.0882398	0.0940192	0.0776489	0.0495737	0.0156735	0	0	0	0.00660304	0.0612667	0.0479353	0.0416027	0.0171962	0.0252518
		2	1	5	142	0	59	1	0.00472835	0.644875	0.123308	0.122776	0.104241	0.0659046	0.0235973	0.000456945	0	0	0.00789529	0.0973875	0.0600293	0.0525427	0.0240024	0.0281078
		2	1	5	142	1	60	1	0.00607407	0.581408	0.115359	0.13636	0.110961	0.0721024	0.0233021	0	0	0	0.00722193	0.0926826	0.0742934	0.064868	0.0286871	0.0323098
		2	1	5	142	0	91	1	0.00384629	0.380377	0.086616	0.0891931	0.0773176	0.0514005	0.0182198	0	0	0	0.00906017	0.0695882	0.0523475	0.0438978	0.0176714	0.0249529
		2	1	5	142	1	92	1	0.0092345	0.637496	0.125214	0.133948	0.117898	0.0690348	0.0238768	0	0	0	0.00808185	0.105143	0.0772012	0.0670688	0.0288249	0.0355883
		2	1	5	142	0	29	0	0.00198373	0.293152	0.0639377	0.079107	0.0638921	0.0382287	0.01254	0	0	0	0.00460199	0.0496888	0.0374799	0.0346349	0.0138108	0.0190325
		2	1	5	142	1	31	0	0.00392747	0.385237	0.0829043	0.0901685	0.078744	0.048897	0.0167904	0	0	0	0.00462779	0.0685638	0.0541792	0.0456536	0.0186287	0.0254456
		2	1	5	142	0	69	0	0.0034247	0.443097	0.0826865	0.108445	0.0922278	0.0567236	0.0185817	0	0	0	0.00644595	0.0935018	0.0704307	0.0540332	0.0234433	0.0277502
		2	1	5	142	1	71	0	0.00380991	0.370976	0.0884532	0.0687731	0.0684442	0.0428687	0.0133055	0	0	0	0.00486663	0.0755505	0.0488816	0.0431308	0.0191875	0.0219903
		2	1	5	142	0	97	0	0.0032107	0.400125	0.0849477	0.0880164	0.0759636	0.0472572	0.0152823	0	0	0	0.00534131	0.0717981	0.0524138	0.0464971	0.0181867	0.0232426
		2	1	5	142	1	99	0	0.00896809	0.46486	0.108329	0.0842201	0.0838418	0.0522284	0.0167478	0	0	0	0.00541555	0.0734672	0.0510374	0.042875	0.0204487	0.0231437
		3	0	5	142	0	5	1	0	2.35038	0.337248	0.344814	0.265636	0.149608	0.0429365	0	0.000567103	0	0.233141	0.19934	0.215145	0.154279	0.0676089	0.0236539
		3	0	5	142	1	6	1	0.0618253	4.51259	0.614552	0.554317	0.484212	0.260327	0.0814627	0	0	0	0.401703	0.340157	0.366571	0.262458	0.0961026	0.0460976
		3	0	5	142	0	75	1	0	2.54784	0.350905	0.365637	0.286442	0.161411	0.0445135	0	0	0	0.250499	0.207297	0.226305	0.159388	0.059012	0.0197937
		3	0	5	142	1	76	1	0	5.08248	0.54818	0.50611	0.397044	0.238785	0.0780509	0	0	0	0.382143	0.316944	0.311746	0.214972	0.0736862	0.0274047
		3	0	5	142	0	77	1	0.0345482	2.50596	0.442161	0.31743	0.29713	0.173615	0.0576085	0	0	0	0.260786	0.206758	0.225221	0.164777	0.0624767	0.023486
		3	0	5	142	1	78	1	0.112533	3.84252	0.44838	0.413703	0.322939	0.185484	0.0629773	0	0	0	0.302414	0.24565	0.259613	0.173073	0.0591058	0.0193467
		3	0	5	142	0	15	0	0.0325646	2.21793	0.361727	0.27689	0.246928	0.140807	0.0448999	0	0	0	0.210644	0.182087	0.194104	0.13674	0.052166	0.015571
		3	0	5	142	1	17	0	0	5.54005	0.602964	0.578615	0.479368	0.280881	0.0944858	0	0	0	0.456862	0.37054	0.370297	0.267154	0.0888877	0.0345648
		3	0	5	142	0	83	0	0	3.89547	0.498658	0.477774	0.353065	0.197666	0.0634038	0	0	0	0.350927	0.293603	0.28383	0.19496	0.0651782	0.0221871
		3	0	5	142	1	85	0	0	2.55909	0.308979	0.297022	0.247703	0.147687	0.0548676	0	0	0	0.211274	0.179687	0.194103	0.140764	0.0595847	0.0225011
		3	0	5	142	0	87	0	0	2.48941	0.33965	0.332849	0.278734	0.16048	0.0532168	0	0	0	0.246131	0.242677	0.226755	0.169628	0.0588043	0.0211826
		3	0	5	142	1	89	0	0	3.6813	0.396277	0.375438	0.302254	0.177005	0.0616902	0	0	0	0.243035	0.226526	0.226186	0.160483	0.0572861	0.0154194
		3	1	5	142	0	23	1	0.00820622	0.761474	0.158561	0.169446	0.143809	0.0804513	0.0218619	0	0.000139152	0	0.00806213	0.159564	0.118484	0.0974976	0.044486	0.0247333
		3	1	5	142	1	24	1	0.00555473	0.758077	0.103727	0.120526	0.0989252	0.0606781	0.0182266	0	0	0	0.00717056	0.125587	0.0815603	0.0742857	0.0418416	0.0252476
		3	1	5	142	0	93	1	0.00606354	0.694447	0.15678	0.182702	0.139064	0.0882345	0.0246818	0	0.0145547	0	0.00997372	0.132383	0.104928	0.0770897	0.03086	0.0376213
		3	1	5	142	1	94	1	0.010307	0.747065	0.131122	0.151999	0.124709	0.0758406	0.0264618	0	0.00273123	0	0.011961	0.111475	0.0866772	0.0683071	0.0290748	0.0334793
		3	1	5	142	0	95	1	0.000593952	0.63803	0.124492	0.127567	0.108142	0.0640251	0.0207478	0	0.001133	0	0.0102548	0.112129	0.0851699	0.0664413	0.0253499	0.0281646
		3	1	5	142	1	96	1	0.000908835	0.827174	0.134444	0.13282	0.11127	0.0665229	0.0236487	0	0	0	0.00943182	0.147637	0.0915796	0.0711438	0.0303251	0.0319653
		3	1	5	142	0	33	0	0.00121041	0.645419	0.136424	0.142282	0.11933	0.0676427	0.0173105	0	0	0	0.00677144	0.149941	0.100793	0.0759379	0.0301764	0.0276704
		3	1	5	142	1	35	0	0.00560294	0.561774	0.111732	0.124524	0.102886	0.0606365	0.0175276	0	0	0	0.00937214	0.120908	0.0887154	0.0628927	0.0267396	0.0224687
		3	1	5	142	0	101	0	0.0051556	0.596708	0.155641	0.140188	0.125782	0.0738786	0.0224384	0	0	0	0.00736352	0.136698	0.100237	0.0760801	0.0308492	0.0291719
		3	1	5	142	1	103	0	0.00619895	0.687929	0.150313	0.158013	0.139576	0.0779218	0.0194046	0	0	0	0.00701714	0.154923	0.123146	0.0946534	0.0349179	0.0312204
		3	1	5	142	0	105	0	0.0097789	0.566357	0.113017	0.139315	0.119237	0.0656326	0.0207781	0	0	0	0.00583163	0.107258	0.0751839	0.0572573	0.0205151	0.0202388
		3	1	5	142	1	107	0	0.0131723	0.949054	0.211807	0.231812	0.183688	0.116481	0.0362957	0	0	0	0.00817923	0.184218	0.115486	0.0905928	0.0409566	0.0335676
		1	0	6	184	0	1	1	0	3.53793	0.517478	0.496216	0.408381	0.247394	0.0868516	0	0.0014303	0.00849847	0.0406587	0.125838	0.0776871	0.0509731	0.0202696	0.018801
		1	0	6	184	1	2	1	0	1.2041	0.183511	0.171449	0.142399	0.0867512	0.0320876	0	0	0.00560118	0.0287768	0.163769	0.0996269	0.0717497	0.0295372	0.0238627
		1	0	6	184	0	37	1	0	0.966028	0.145174	0.135864	0.111489	0.0656111	0.0237995	0	0	0.00505985	0.0311619	0.14939	0.0893169	0.0623606	0.0241552	0.0216566
		1	0	6	184	1	38	1	0	1.47585	0.197632	0.193448	0.160778	0.0961122	0.0333516	0	0	0.00590596	0.0258376	0.191059	0.119103	0.0801236	0.0327156	0.0266788
		1	0	6	184	0	39	1	0	1.30164	0.184766	0.179252	0.152552	0.0949548	0.0343263	0	0	0.00535946	0.0240303	0.218119	0.12641	0.0870527	0.0314936	0.0181302
		1	0	6	184	1	40	1	0	6.5465	1.02402	1.03932	0.901977	0.587061	0.213855	0	0	0.00584243	0.0276756	0.143412	0.0971804	0.0728877	0.0323033	0.0273194
		1	0	6	184	0	7	0	0	1.2004	0.164253	0.168075	0.140943	0.0872101	0.0329212	0	0	0.00351741	0.1012	0.0990806	0.103259	0.0767137	0.0276076	0.0139871
		1	0	6	184	1	9	0	0	1.13152	0.154807	0.150665	0.123259	0.0739166	0.0258468	0	0	0.00388463	0.0209529	0.114008	0.0705165	0.0469224	0.0188241	0.0162959
		1	0	6	184	0	43	0	0.000462986	1.35294	0.191284	0.180327	0.146002	0.0865135	0.0315356	0.000356691	0	0.00610315	0.117236	0.106319	0.106486	0.0749084	0.0284766	0.0147713
		1	0	6	184	1	45	0	0	1.3318	0.178946	0.166847	0.137465	0.0830122	0.0298451	0	0	0.00512873	0.120821	0.103202	0.110308	0.074806	0.0292201	0.0171636
		1	0	6	184	0	47	0	0	0.696131	0.132322	0.0992175	0.0935297	0.056804	0.0204127	0	0	0.00354458	0.0147579	0.12147	0.0686097	0.0504672	0.0202386	0.0156968
		1	0	6	184	1	49	0	0	1.49223	0.226256	0.201433	0.154154	0.0789251	0.0367147	0	0	0.0520528	0.0673438	0.176148	0.105109	0.057721	0.030739	0.0215763
		1	1	6	184	0	19	1	0.00308449	0.26959	0.0566064	0.0626559	0.053579	0.0343943	0.0127553	0	0.000428791	0.00103998	0.00379298	0.0545142	0.0368413	0.037329	0.0052179	0.0277194
		1	1	6	184	1	20	1	0.00572317	0.322476	0.0615867	0.064399	0.0556877	0.0362905	0.0131818	0	0.000183944	0.00147128	0.00491085	0.0533451	0.0367778	0.0350644	0.00604809	0.0206347
		1	1	6	184	0	55	1	0.00645433	0.286197	0.0612173	0.0653555	0.0563203	0.0360174	0.0143239	0	0.000122515	0.00100442	0.00553761	0.0580485	0.0406525	0.0377543	0.00614352	0.021944
		1	1	6	184	1	56	1	0.0044026	0.275334	0.0622317	0.0652238	0.0566109	0.0371273	0.0149569	0	0.000172581	0.00114187	0.00543771	0.0502623	0.0376445	0.0350637	0.00538857	0.0217057
		1	1	6	184	0	57	1	0.00441664	0.285924	0.0620043	0.067879	0.0583491	0.0372494	0.0142196	0	0.000108622	0.0011978	0.00512046	0.0701441	0.053084	0.0391348	0.0142469	0.0248408
		1	1	6	184	1	58	1	0.0075826	0.563241	0.10242	0.101109	0.0863009	0.0576355	0.0219835	0	0	0.00170184	0.00971868	0.0935802	0.0630445	0.0497289	0.0191436	0.0270615
		1	1	6	184	0	25	0	0.011482	0.365384	0.0768659	0.0811273	0.0702443	0.0449671	0.0156539	0	0	0.000996004	0.00659481	0.0719855	0.0528608	0.0398024	0.0142223	0.0195023
		1	1	6	184	1	27	0	0.00383726	0.305934	0.0640984	0.0655627	0.0569996	0.0373151	0.0119944	0	8.80739e-05	0.000813185	0.00475303	0.0672553	0.0440646	0.0408098	0.00657803	0.0189338
		1	1	6	184	0	61	0	0.00361831	0.250583	0.0654513	0.0629606	0.0529216	0.0325602	0.0118311	0	0	0.00100369	0.00804886	0.0640901	0.0478236	0.0435508	0.00708135	0.0210697
		1	1	6	184	1	63	0	0.000932914	0.262304	0.0673022	0.0639494	0.0511176	0.0319038	0.0104884	0	0	0.000627816	0.00367196	0.0492397	0.0390758	0.0328818	0.0056196	0.018771
		1	1	6	184	0	65	0	0.00465275	0.261889	0.064416	0.0605365	0.0472796	0.0265695	0.0128291	0	0	0.00942967	0.0145556	0.0454297	0.0378361	0.0275296	0.00572076	0.0214726
		1	1	6	184	1	67	0	0.00501812	0.404933	0.0995725	0.090615	0.0770798	0.0469528	0.0152722	0	0	0.00103966	0.00588342	0.0927661	0.0583826	0.0461228	0.0153264	0.0211055
		2	0	6	184	0	3	1	0	1.34005	0.186536	0.0479692	0.143001	0.0865501	0.0302731	0	0.000206577	0	0.0198005	0.172445	0.101263	0.0719635	0.0323833	0.0334738
		2	0	6	184	1	4	1	0	1.9226	0.272533	0.251366	0.189692	0.111382	0.0372424	0	0	0	0.134036	0.138049	0.13052	0.0892345	0.0327021	0.0192107
		2	0	6	184	0	41	1	0	2.25441	0.348802	0.331724	0.254527	0.149518	0.0504556	0	0	0	0.20554	0.196303	0.188872	0.128467	0.0484285	0.0297747
		2	0	6	184	1	42	1	0	2.08295	0.276575	0.248917	0.189841	0.111013	0.0367662	0	0	0	0.14152	0.144495	0.131769	0.0921665	0.0355123	0.0230843
		2	0	6	184	0	73	1	0	1.45716	0.215778	0.216213	0.165204	0.101284	0.0355922	0	0	0	0.0306923	0.193585	0.123888	0.0868586	0.0396977	0.0380359
		2	0	6	184	1	74	1	0	2.52985	0.382453	0.341091	0.273325	0.163735	0.0579122	0	0	0	0.197088	0.199834	0.191892	0.131981	0.0500447	0.0306783
		2	0	6	184	0	11	0	0	1.31466	0.215958	0.197897	0.153256	0.0923338	0.0327521	0	0	0	0.030525	0.166477	0.104579	0.0728282	0.0310267	0.029851
		2	0	6	184	1	13	0	0	1.66153	0.25435	0.229436	0.175298	0.104174	0.0361668	0	0	0	0.133653	0.124274	0.12476	0.0881747	0.0310461	0.0199794
		2	0	6	184	0	51	0	0	1.96597	0.292951	0.269244	0.201556	0.119067	0.0410014	0	0	0	0.138114	0.141019	0.13169	0.0930066	0.0321241	0.0203945
		2	0	6	184	1	53	0	0	1.78228	0.274851	0.262144	0.196984	0.117627	0.040528	0	0	0	0.153437	0.151944	0.139151	0.0932432	0.0348156	0.0207624
		2	0	6	184	0	79	0	0	2.16709	0.341397	0.30368	0.236872	0.14054	0.0490693	0	0	0	0.177909	0.182959	0.157745	0.111244	0.0408313	0.0223906
		2	0	6	184	1	81	0	0	1.68468	0.242943	0.235447	0.177128	0.107649	0.0375794	0	0	0	0.119093	0.131848	0.112192	0.0825523	0.0313542	0.0188561
		2	1	6	184	0	21	1	0.00506326	0.359449	0.0967698	0.0875483	0.0781755	0.0517113	0.0181741	0	0.000148824	0	0.00545663	0.0574902	0.0413742	0.0417984	0.00128682	0.0223542
		2	1	6	184	1	22	1	0.00480423	0.533443	0.124754	0.121297	0.0967159	0.0585405	0.0172211	0	0	0	0.00660304	0.0823318	0.0567136	0.0556395	0.00128894	0.0232522
		2	1	6	184	0	59	1	0.00472835	0.614326	0.128	0.125366	0.101207	0.0636426	0.0211275	0.000456945	0	0	0.00789529	0.118912	0.0704638	0.0713344	0.00191978	0.0276726
		2	1	6	184	1	60	1	0.00844019	0.636337	0.141266	0.146838	0.118077	0.0723109	0.0261406	0	0	0	0.00722193	0.11914	0.0765706	0.0830611	0.00189085	0.0322884
		2	1	6	184	0	91	1	0.00153812	0.447955	0.101879	0.107829	0.0869553	0.0560578	0.0188588	0	0	0	0.00906017	0.0962587	0.0644293	0.0611505	0.00184194	0.0269216
		2	1	6	184	1	92	1	0.0103613	0.730989	0.155382	0.16196	0.128037	0.076897	0.0242884	0	0	0	0.00808185	0.132534	0.0733627	0.0816585	0.00193747	0.0305867
		2	1	6	184	0	29	0	0.00296709	0.325905	0.0874864	0.0823995	0.0705672	0.042452	0.0110133	0	0	0	0.00460199	0.0679161	0.0482009	0.0476678	0.00101614	0.0198365
		2	1	6	184	1	31	0	0.00483832	0.419207	0.100781	0.0904047	0.0771084	0.047387	0.0147371	0	0	0	0.00462779	0.101153	0.0640311	0.0627908	0.00109845	0.0229254
		2	1	6	184	0	69	0	0.00373455	0.452216	0.106094	0.110062	0.0921399	0.0553542	0.0157975	0	0	0	0.00644595	0.106796	0.0677837	0.0659787	0.00141771	0.0243485
		2	1	6	184	1	71	0	0.00438625	0.452308	0.0962037	0.100004	0.0778068	0.0474692	0.0145749	0	0	0	0.0049813	0.110331	0.0767898	0.0760658	0.00118456	0.0257701
		2	1	6	184	0	97	0	0.00460907	0.453718	0.096303	0.101063	0.0787988	0.0479308	0.013898	0	0	0	0.00534131	0.100321	0.0590339	0.0601719	0.00123125	0.0214442
		2	1	6	184	1	99	0	0.0100913	0.49818	0.108478	0.104793	0.08372	0.0497184	0.0160633	0	0	0	0.00541555	0.0861815	0.0592927	0.0586636	0.00125135	0.0199586
		3	0	6	184	0	5	1	0	2.55871	0.413961	0.404647	0.300815	0.169051	0.0545234	0	0.000567103	0	0.290771	0.23673	0.249828	0.162539	0.0636154	0.0330425
		3	0	6	184	1	6	1	0.00367165	4.12836	0.662518	0.604119	0.458009	0.256388	0.0881053	0	0	0	0.39379	0.335444	0.360732	0.235776	0.087191	0.0467442
		3	0	6	184	0	75	1	0	2.64937	0.425453	0.420015	0.312444	0.176288	0.0563901	0	0	0	0.268826	0.237212	0.255355	0.167142	0.0631414	0.0306474
		3	0	6	184	1	76	1	0	5.38389	0.708212	0.635166	0.470606	0.264164	0.0859467	0	0	0	0.419745	0.384344	0.364834	0.233279	0.0773448	0.026212
		3	0	6	184	0	77	1	0.00193125	2.27208	0.371677	0.357462	0.270011	0.155932	0.0531386	0	0	0	0.258649	0.216258	0.225374	0.150577	0.057768	0.0330884
		3	0	6	184	1	78	1	0.0100595	4.55354	0.58958	0.526854	0.392083	0.22087	0.074945	0	0	0	0.315526	0.291784	0.28291	0.182792	0.0587983	0.0213569
		3	0	6	184	0	15	0	0.00201471	2.36276	0.374848	0.338052	0.258433	0.146712	0.0477526	0	0	0	0.264376	0.211029	0.221371	0.142381	0.0526543	0.0289778
		3	0	6	184	1	17	0	0	4.90509	0.661157	0.593364	0.443585	0.252423	0.0847037	0	0	0	0.471563	0.427336	0.406561	0.254779	0.0647113	0.0236428
		3	0	6	184	0	83	0	0	4.06884	0.601419	0.546201	0.397627	0.218849	0.0700168	0	0	0	0.341692	0.296568	0.27609	0.173679	0.0598956	0.0190953
		3	0	6	184	1	85	0	0	1.80436	0.271558	0.269717	0.205369	0.121384	0.0480241	0	0	0	0.181231	0.156429	0.165193	0.110405	0.0446025	0.025044
		3	0	6	184	0	87	0	0	2.74693	0.436554	0.399597	0.305561	0.172554	0.0560878	0	0	0	0.328522	0.274543	0.259279	0.161459	0.0421186	0.0120126
		3	0	6	184	1	89	0	0	3.68271	0.472225	0.419838	0.307835	0.176636	0.0602756	0	0	0	0.25815	0.227545	0.216881	0.141716	0.0460484	0.0123856
		3	1	6	184	0	23	1	0.00985949	0.736654	0.207458	0.181853	0.154061	0.0888128	0.0206077	0	0.000139152	0	0.00806213	0.148485	0.116344	0.0773602	0.0313067	0.0285216
		3	1	6	184	1	24	1	0.00102172	0.760977	0.13701	0.134693	0.106014	0.0657505	0.0161119	0	0	0	0.00717056	0.120456	0.0808622	0.0582631	0.0244109	0.026089
		3	1	6	184	0	93	1	0.00802017	0.7148	0.173937	0.195256	0.16312	0.0984981	0.0326684	0	0.000480763	0	0.00997372	0.169796	0.129083	0.080848	0.0296853	0.0369151
		3	1	6	184	1	94	1	0.016176	0.77752	0.151239	0.165808	0.142858	0.0855165	0.025087	0	0.000372219	0	0.011961	0.131038	0.0880134	0.0712289	0.0285144	0.0315774
		3	1	6	184	0	95	1	0.000593952	0.636497	0.125748	0.133312	0.112236	0.0673427	0.020935	0	4.3095e-05	0	0.0102548	0.121124	0.0899573	0.0640051	0.022475	0.0257976
		3	1	6	184	1	96	1	0.000908835	0.854679	0.147438	0.138924	0.116497	0.0708699	0.0215588	0	0	0	0.00943182	0.14094	0.0900254	0.0643085	0.0259679	0.0278906
		3	1	6	184	0	33	0	0.00563602	0.647221	0.144132	0.151997	0.12804	0.0736467	0.0167858	0	0	0	0.00677144	0.153488	0.10437	0.0689079	0.0254555	0.0221589
		3	1	6	184	1	35	0	0.00900521	0.654046	0.161726	0.123716	0.119728	0.0666294	0.0184578	0	0	0	0.00937214	0.125023	0.0883653	0.0590612	0.0227005	0.0196204
		3	1	6	184	0	101	0	0.00426294	0.588686	0.146992	0.154942	0.129328	0.0741574	0.020079	0	0	0	0.00736352	0.135958	0.0979185	0.065302	0.0221383	0.0209776
		3	1	6	184	1	103	0	0.007433	0.825199	0.14728	0.189122	0.162717	0.0947955	0.022569	0	0	0	0.00701714	0.156269	0.113832	0.0759144	0.0278827	0.0232896
		3	1	6	184	0	105	0	0.00915895	0.563053	0.132157	0.144065	0.123954	0.0731498	0.0189438	0	0	0	0.00583163	0.137462	0.0901827	0.0632509	0.0207953	0.0213356
		3	1	6	184	1	107	0	0.0114517	1.0612	0.204175	0.202023	0.162833	0.0959888	0.021951	0	0	0	0.00817923	0.196757	0.112544	0.0849654	0.0334834	0.0283855

## Sheet: Repeated measurements
	Repeated measurements
	Unit mg/g organic matter												Storages in soil solution, mg/g organic matter								Measured from the top of sample, cumulative gaseous flux mg/g organic matter
	Container code	Temperature (1 at 5 deg C, 2 at 10 deg C, 3 at 20 deg C)	Soil (0 mor, 1 peat)	sampling	time (days)	Worm ( 0 no worms, 1 worms)	Moisture (0 dry, 1 wet)	NTOT	NH4N	NO3N	DOC	IC	ufNtot	ufNH4	ufNO3	ufDOC	ufIC	DON	ufDON	Volumetric water content %	co2	time for CO2 measurement
	1	1	0	2	52	0	1	0.0624931	0.0287211	5.81182e-05	1.02053	0.0216685	0.0337928	0.0296481	7.0038e-05	0.288809	0.0125601	0.0337138	0.00407466	33.0652	6.89684	52
	2	1	0	2	52	1	1	0.0442131	0.0244196	0.000195009	1.00092	0.0264527	0.0357707	0.0239632	0.000221597	0.308293	0.0127119	0.0195985	0.0115859	36.9328	8.78182	52
	37	1	0	2	52	0	1	0.0723529	0.0531433	0.000412795	0.82727	0.0236809	0.0565106	0.0528078	0.000457273	0.238636	0.0120913	0.0187968	0.00324559	33.8306	7.96029	52
	38	1	0	2	52	1	1	0.0949828	0.0660537	0.000678818	1.07882	0.0344182	0.0729904	0.0657523	0.000759473	0.29853	0.0132668	0.0282503	0.0064787	41.2313	7.64339	52
	39	1	0	2	52	0	1	0.0530152	0.0214643	5.63697e-05	1.10503	0.0264476	0.0277997	0.0209027	6.007e-05	0.323226	0.0111513	0.0314945	0.0069252	41.1344	10.1729	52
	40	1	0	2	52	1	1	0.0453171	0.0243108	8.91052e-05	0.885496	0.0276515	0.0336909	0.0236521	0.000103629	0.288161	0.0116685	0.0209173	0.00993516	44.1456	9.23551	52
	7	1	0	2	52	0	0	0.104791	0.0689625	0.000282102	1.22648	0.0236432	0.0870161	0.0732325	0.000326679	0.38692	0.0093793	0.0355461	0.0134569	35.0145	8.29317	52
	9	1	0	2	52	1	0	0.066986	0.0453063	0.000347137	0.781658	0.0225386	0.0496006	0.0475974	0.000395618	0.223851	0.00890728	0.0213326	0.00190227	29.3171	4.00852	52
	43	1	0	2	52	0	0	0.109365	0.0748241	0.000413963	1.18938	0.0226909	0.0628529	0.0746534	0.000520741	0.331267	0.00914471	0.0341268	-0.0123213	32.2807	9.04934	52
	45	1	0	2	52	1	0	0.0908998	0.0605168	0.000292469	1.10963	0.0202094	0.0509156	0.060539	0.0003398	0.274425	0.00818768	0.0300905	-0.00996321	29.3339	8.70867	52
	47	1	0	2	52	0	0	0.0387526	0.0197761	5.2979e-05	0.683558	0.0179994	0.0130521	0.0196932	5.9659e-05	0.212004	0.00714151	0.0189235	-0.00670082	33.6353	8.5138	52
	49	1	0	2	52	1	0	0.0820167	0.0535184	0.000379533	1.03783	0.0215039	0.0426616	0.0501356	0.000454343	0.309543	0.00939203	0.0281187	-0.00792829	33.4474	8.1288	52
	19	1	1	2	52	0	1	0.0358083	0.0291975	5.59523e-05	0.534505	0.0457409	0.0278289	0.0278415	5.59523e-05	0.157859	0.0200235	0.00655483	-6.85733e-05	77.2848	0.682851	52
	20	1	1	2	52	1	1	0.0555182	0.041752	4.61268e-05	0.623344	0.0386066	0.0415103	0.0390209	4.9204e-05	0.196057	0.0243088	0.01372	0.00244019	79.3524	1.09986	52
	55	1	1	2	52	0	1	0.036441	0.0297394	4.67738e-05	0.481533	0.0340118	0.0284018	0.028698	4.67738e-05	0.154596	0.0196404	0.00665475	-0.000343054	63.7294	2.01764	52
	56	1	1	2	52	1	1	0.0384191	0.0303107	4.8673e-05	0.493741	0.0358133	0.0298088	0.0308303	4.8673e-05	0.168209	0.0193854	0.0080597	-0.00107018	58.7871	0.867389	52
	57	1	1	2	52	0	1	0.0618313	0.0483773	5.74583e-05	0.566648	0.0439344	0.0491594	0.0479163	5.74583e-05	0.164023	0.0218531	0.0133966	0.00118562	72.7127	1.49828	52
	58	1	1	2	52	1	1	0.0544986	0.0416268	4.94726e-05	0.687203	0.0375263	0.0428774	0.0405959	4.94726e-05	0.271587	0.0181616	0.0128223	0.00223201	71.4542	3.13382	52
	25	1	1	2	52	0	0	0.0492518	0.0381911	3.68549e-05	0.532277	0.0277641	0.0397649	0.0358659	3.96009e-05	0.171588	0.0140233	0.0110238	0.00385946	58.3103	1.50687	52
	27	1	1	2	52	1	0	0.0457139	0.0372745	4.35206e-05	0.48292	0.0335257	0.0343	0.0337579	4.35206e-05	0.131185	0.0160913	0.00839594	0.000498643	64.2605	1.34111	52
	61	1	1	2	52	0	0	0.0431525	0.0360051	4.84769e-05	0.520486	0.037204	0.0335665	0.0328292	4.84769e-05	0.167996	0.0174694	0.00709889	0.000688809	67.8817	1.24487	52
	63	1	1	2	52	1	0	0.0314311	0.0257743	4.25845e-05	0.381391	0.0317958	0.0254351	0.023733	4.25845e-05	0.105978	0.0160569	0.00561421	0.00165951	62.333	1.29423	52
	65	1	1	2	52	0	0	0.0325603	0.0265943	3.916e-05	0.351288	0.0486991	0.0300153	0.0250208	3.916e-05	0.120844	0.0149685	0.00592691	0.00495535	59.6492	1.75563	52
	67	1	1	2	52	1	0	0.0579935	0.0482223	4.78484e-05	0.643996	0.0478282	0.0462347	0.0447675	0.000101089	0.182554	0.0163146	0.00972327	0.00136612	67.5441	1.63099	52
	1	1	0	3	87	0	1	0.0843493	0.0434336	0.000135093	1.29993	0.025708	0.0533076	0.0492144	0.000131142	0.355195	0.00974628	0.0407806	0.00396204	33.0652	13.2098	87
	2	1	0	3	87	1	1	0.0640414	0.0331876	0.000145212	1.1842	0.0236755	0.0424384	0.0372382	0.000152676	0.3313	0.00984904	0.0307086	0.00504754	36.9328	13.5545	87
	37	1	0	3	87	0	1	0.0840175	0.0613926	0.000436586	1.03584	0.0241929	0.0684932	0.0655841	0.000494268	0.276879	0.0101924	0.0221883	0.00241483	33.8306	11.9218	87
	38	1	0	3	87	1	1	0.122972	0.0878041	0.000809749	1.45286	0.0288806	0.0954851	0.095765	0.000933501	0.341145	0.0107328	0.0343584	-0.00121341	41.2313	13.8882	87
	39	1	0	3	87	0	1	0.053015	0.0180062	9.85963e-05	1.27989	0.0226429	0.0254522	0.0182455	9.32708e-05	0.365295	0.0102875	0.0349102	0.00720161	41.1344	18.1246	87
	40	1	0	3	87	1	1	0.0450313	0.0184101	0.000101498	1.07312	0.0258437	0.0258085	0.0193677	0.000118995	0.326144	0.0098395	0.0265197	0.00632186	44.1456	20.4318	87
	7	1	0	3	87	0	0	0.111275	0.0766957	0.000311964	1.43056	0.0176655	0.0801585	0.0831142	0.00035835	0.376796	0.00771304	0.0342672	-0.0033141	35.0145	14.4831	87
	9	1	0	3	87	1	0	0.0763879	0.0536009	0.000352141	0.996112	0.0220683	0.0636289	0.060774	0.000409017	0.25219	0.00808573	0.0224349	0.0027406	29.3171	9.26804	87
	43	1	0	3	87	0	0	0.121288	0.0858962	0.000447133	1.4361	0.0182322	0.0968795	0.0942331	0.000551586	0.374206	0.00772546	0.0349449	0.00209488	32.2807	14.2601	87
	45	1	0	3	87	1	0	0.121735	0.0875871	0.000330603	1.46399	0.0160772	0.0886102	0.0994659	0.000333186	0.314827	0.00708346	0.0338173	0.00105545	29.3339	16.3336	87
	47	1	0	3	87	0	0	0.0458552	0.024985	0.000103882	0.800306	0.0149643	0.0299676	0.0292569	0.000107304	0.224171	0.00621463	0.0207663	0.000603371	33.6353	13.7867	87
	49	1	0	3	87	1	0	0.0759859	0.0520432	0.000236932	0.865672	0.0248044	0.0564137	0.0512697	0.000264494	0.311756	0.00735513	0.0237058	0.00487944	33.4474	16.2757	87
	19	1	1	3	87	0	1	0.0338563	0.0254032	5.77833e-05	0.422505	0.0476114	0.0279187	0.0249678	5.77833e-05	0.165693	0.0246133	0.00839532	0.00289313	77.2848	1.56707	87
	20	1	1	3	87	1	1	0.0562464	0.0449918	4.73924e-05	0.585735	0.0381302	0.0454061	0.0474519	5.04696e-05	0.235587	0.0220767	0.0112072	-0.00209627	79.3524	2.10753	87
	55	1	1	3	87	0	1	0.0398796	0.0298867	4.87796e-05	0.456902	0.037449	0.0308863	0.0323013	4.87796e-05	0.143456	0.0203247	0.00994414	-0.00146378	63.7294	3.25529	87
	56	1	1	3	87	1	1	0.0385685	0.0307777	5.07911e-05	0.416122	0.0376841	0.0320321	0.0306918	0.000178181	0.141278	0.0184324	0.00773995	0.00116214	58.7871	1.62103	87
	57	1	1	3	87	0	1	0.0594137	0.049766	5.95574e-05	0.549588	0.0423168	0.0508915	0.0484359	0.000196216	0.178808	0.0222961	0.00958813	0.00225932	72.7127	2.69801	87
	58	1	1	3	87	1	1	0.0625506	0.0459055	0.000118133	0.756789	0.0374501	0.0498085	0.0468447	0.000169123	0.225928	0.0183126	0.016527	0.0027947	71.4542	4.44327	87
	25	1	1	3	87	0	0	0.0516911	0.0402077	3.8364e-05	0.53011	0.0257881	0.0442756	0.0403	0.000119445	0.165742	0.0152925	0.011445	0.00385616	58.3103	2.95273	87
	27	1	1	3	87	1	0	0.0512251	0.0387993	8.70897e-05	0.459679	0.0307381	0.0420944	0.038704	0.000138053	0.14421	0.0158465	0.0123388	0.00325233	64.2605	2.46314	87
	61	1	1	3	87	0	0	0.0450216	0.0364909	5.03005e-05	0.53534	0.0334465	0.0385576	0.033606	0.000166944	0.177264	0.0157251	0.00848047	0.00478467	67.8817	2.21155	87
	63	1	1	3	87	1	0	0.0358766	0.0292744	4.39657e-05	0.389747	0.0290276	0.0293134	0.0265711	0.000146442	0.132994	0.0142407	0.00655819	0.00259587	62.333	2.56515	87
	65	1	1	3	87	0	0	0.0286979	0.0173011	0.000281895	0.317254	0.0166573	0.0242653	0.0213551	0.000385246	0.11806	0.00797247	0.0111149	0.0025249	59.6492	2.9969	87
	67	1	1	3	87	1	0	0.0603788	0.0506906	0.000124465	0.599909	0.0323632	0.0587614	0.049324	0.000179353	0.200992	0.01619	0.00956371	0.00925805	67.5441	2.95068	87
	1	1	0	4	114	0	1	0.0916902	0.0486283	0.00015714	1.44949	0.0484682	0.0575469	0.0521113	0.00014931	0.437761	0.0132107	0.0429047	0.0052863	33.0652	17.3645	114
	2	1	0	4	114	1	1	0.0848233	0.0485344	0.000176715	1.38315	0.053652	0.0559983	0.0508499	0.000154172	0.407072	0.0142057	0.0361122	0.00499422	36.9328	16.7656	114
	37	1	0	4	114	0	1	0.0859522	0.0564199	0.000371451	1.1515	0.0502945	0.0621406	0.0647166	0.000422639	0.345904	0.0141384	0.0291608	0.00558035	33.8306	15.2796	114
	38	1	0	4	114	1	1	0.130929	0.0873423	0.000748387	1.54802	0.0552176	0.0976534	0.0958112	0.000922779	0.382805	0.0151509	0.0428382	0.000919437	41.2313	17.803	114
	39	1	0	4	114	0	1	0.0608372	0.0251246	0.000126115	1.46958	0.0527078	0.0320658	0.0227548	3.72204e-05	0.417767	0.0139641	0.0355864	0.00936208	41.1344	22.1659	114
	40	1	0	4	114	1	1	0.043081	0.0136243	0.000103593	1.20978	0.0536406	0.0200834	0.0134903	4.61709e-05	0.354626	0.0137796	0.029353	0.006547	44.1456	24.5676	114
	7	1	0	4	114	0	0	0.129221	0.0788697	0.000299344	1.76178	0.0274668	0.0857128	0.0863337	0.000345745	0.442044	0.0106031	0.0500517	-0.000966652	35.0145	17.5077	114
	9	1	0	4	114	1	0	0.0932891	0.0616611	0.000392219	1.23044	0.0291672	0.0677704	0.066133	0.000476963	0.321836	0.0108984	0.0312358	0.00145513	29.3171	12.1779	114
	43	1	0	4	114	0	0	0.130029	0.0943538	0.000375362	1.65281	0.0244459	0.0896546	0.0928639	0.000423812	0.374366	0.00969016	0.0353	-0.00363305	32.2807	17.6451	114
	45	1	0	4	114	1	0	0.141193	0.107735	0.000312938	1.67324	0.0240013	0.101254	0.10061	0.000292659	0.379517	0.0103761	0.033145	0.00109576	29.3339	20.0658	114
	47	1	0	4	114	0	0	0.0489191	0.0250608	0.000121052	0.859304	0.0402766	0.032105	0.0254406	0.000123472	0.263014	0.0072572	0.0237372	0.00654089	33.6353	16.5381	114
	49	1	0	4	114	1	0	0.138243	0.0932493	0.000423224	1.85183	0.0402612	0.100373	0.0926021	0.000478842	0.521852	0.0146419	0.0445705	0.00729186	33.4474	21.0168	114
	19	1	1	4	114	0	1	0.0327676	0.0237694	5.9414e-05	0.389627	0.107113	0.0259655	0.0257203	5.9414e-05	0.170032	0.0242108	0.00893882	0.000185816	77.2848	2.30666	114
	20	1	1	4	114	1	1	0.0566226	0.0438272	9.36137e-05	0.54275	0.0922645	0.0449692	0.0423222	5.19626e-05	0.182807	0.0202085	0.0127018	0.00259495	79.3524	2.77588	114
	55	1	1	4	114	0	1	0.0404464	0.0287546	5.05946e-05	0.465423	0.0820495	0.0322593	0.0292846	5.05946e-05	0.218505	0.0195142	0.0116413	0.00292412	63.7294	4.53371	114
	56	1	1	4	114	1	1	0.0316438	0.0321374	5.26792e-05	0.416806	0.0900472	0.0330114	0.030123	5.78402e-05	0.201687	0.0231442	-0.000546341	0.00283058	58.7871	2.12473	114
	57	1	1	4	114	0	1	0.0630938	0.0505929	0.000116903	0.560146	0.100494	0.0524297	0.0494027	6.62948e-05	0.220666	0.0240786	0.0123839	0.0029607	72.7127	3.32587	114
	58	1	1	4	114	1	1	0.0674512	0.047953	0.000141043	0.785358	0.0886969	0.0529115	0.0490866	0.000187343	0.285062	0.019786	0.0193571	0.00363759	71.4542	4.69272	114
	25	1	1	4	114	0	0	0.0521555	0.0375805	7.5057e-05	0.564349	0.0589005	0.0415448	0.039115	4.45859e-05	0.202113	0.015301	0.0144999	0.0023852	58.3103	3.95749	114
	27	1	1	4	114	1	0	0.0530895	0.0425694	0.000131719	0.551747	0.0442758	0.0424845	0.0423859	0.00016416	0.155955	0.0168181	0.0103883	-6.55684e-05	64.2605	3.04179	114
	61	1	1	4	114	0	0	0.0458847	0.0341356	9.88385e-05	0.558016	0.0801581	0.0356353	0.0331253	5.46349e-05	0.197681	0.0193535	0.0116503	0.00245538	67.8817	2.86514	114
	63	1	1	4	114	1	0	0.0368827	0.0285652	0.0001114	0.459744	0.0394633	0.0305325	0.0283559	4.73043e-05	0.154332	0.0167325	0.00820612	0.00212933	62.333	3.02151	114
	65	1	1	4	114	0	0	0.0408567	0.0321198	0.000201173	0.51572	0.0435736	0.0353236	0.0321808	0.000192343	0.179464	0.0171487	0.0085358	0.00295047	59.6492	3.56632	114
	67	1	1	4	114	1	0	0.0688766	0.0552613	0.000183987	0.751264	0.0468484	0.0523002	0.0507237	0.000196402	0.233574	0.01789	0.0134312	0.00138006	67.5441	3.85048	114
	1	1	0	5	142	0	1	0.104666	0.0658426	0.000175392	1.61587	0.0389401	0.0827774	0.0813687	0.000182076	0.398377	0.0125973	0.038648	0.00122669	33.0652	20.7919	142
	2	1	0	5	142	1	1	0.109911	0.0696192	0.000210335	1.69024	0.0452637	0.0968054	0.0960314	0.000239229	0.434207	0.0129714	0.040081	0.000534848	36.9328	20.3095	142
	37	1	0	5	142	0	1	0.0901382	0.0597028	0.00033725	1.3912	0.0282569	0.0646506	0.0630722	0.000428285	0.355611	0.0138983	0.0300981	0.00200684	33.8306	19.4195	142
	38	1	0	5	142	1	1	0.150642	0.107706	0.0006049	1.92924	0.0308095	0.113967	0.109263	0.000920707	0.416168	0.014922	0.0423312	0.0037831	41.2313	21.2726	142
	39	1	0	5	142	0	1	0.080499	0.0377112	0.000173365	1.7998	0.0260531	0.0483784	0.0390017	0.00018168	0.439786	0.0123922	0.0426144	0.00928331	41.1344	26.4203	142
	40	1	0	5	142	1	1	0.0512009	0.0207488	0.000127973	1.34395	0.0276867	0.0277167	0.0200694	0.000144904	0.378625	0.0154521	0.0303241	0.0075024	44.1456	34.993	142
	7	1	0	5	142	0	0	0.131661	0.0966548	0.000278174	1.8109	0.0229501	0.0946837	0.0978938	0.000346286	0.446102	0.00964932	0.0347284	-0.00355638	35.0145	21.0693	142
	9	1	0	5	142	1	0	0.113021	0.0840273	0.00034715	1.45138	0.0237921	0.0863877	0.0887502	0.000523845	0.348577	0.010132	0.0286464	-0.0025917	29.3171	15.7027	142
	43	1	0	5	142	0	0	0.144316	0.108547	0.000330358	1.81139	0.0244189	0.109266	0.108122	0.000370954	0.403428	0.00902445	0.0354383	0.000773013	32.2807	20.563	142
	45	1	0	5	142	1	0	0.157645	0.125855	0.000341734	1.8051	0.0213056	0.11643	0.126035	0.000281043	0.389865	0.00974792	0.0314483	-0.00914125	29.3339	25.0512	142
	47	1	0	5	142	0	0	0.0545609	0.0305367	0.000119237	0.981132	0.0174611	0.0353247	0.0334076	0.000163549	0.256255	0.0081828	0.0239049	0.00175362	33.6353	20.9002	142
	49	1	0	5	142	1	0	0.157078	0.107579	0.000419545	2.06413	0.0350498	0.11333	0.112606	0.000549872	0.55196	0.0147842	0.04908	0.000174345	33.4474	26.4766	142
	19	1	1	5	142	0	1	0.0367027	0.0267437	6.11838e-05	0.544992	0.053742	0.0284654	0.0270117	6.11838e-05	0.150639	0.0209443	0.00989782	0.00139251	77.2848	2.79573	142
	20	1	1	5	142	1	1	0.0588048	0.0442186	0.000114287	0.634297	0.0469859	0.0483848	0.0506136	0.000282958	0.19003	0.0187795	0.014472	0.00386552	79.3524	3.31117	142
	55	1	1	5	142	0	1	0.0421084	0.0319974	5.25589e-05	0.531256	0.0375479	0.0330681	0.0322236	5.25589e-05	0.18114	0.019264	0.0100585	0.000792011	63.7294	5.31611	142
	56	1	1	5	142	1	1	0.0424951	0.0340954	5.4731e-05	0.494442	0.0422533	0.034631	0.0339242	5.9892e-05	0.175171	0.0191252	0.008345	0.000646897	58.7871	3.4887	142
	57	1	1	5	142	0	1	0.0684788	0.0571018	0.000198679	0.676214	0.0437298	0.0551662	0.0546853	0.000352799	0.20831	0.0219732	0.0111783	0.000128034	72.7127	3.99774	142
	58	1	1	5	142	1	1	0.0658653	0.0512035	0.000155119	0.87886	0.0492005	0.0530922	0.0513163	0.00026985	0.241962	0.0173698	0.0145066	0.00150609	71.4542	5.61489	142
	25	1	1	5	142	0	0	0.0530724	0.041426	8.45796e-05	0.620366	0.0320325	0.0431796	0.0436892	0.000171597	0.188716	0.0134705	0.0115618	-0.000681199	58.3103	4.65868	142
	27	1	1	5	142	1	0	0.0592541	0.0455032	0.000228781	0.549026	0.0357863	0.0482341	0.0500358	0.000315903	0.170442	0.0152135	0.0135221	0.00251278	64.2605	3.4563	142
	61	1	1	5	142	0	0	0.0518403	0.0369842	0.000167382	0.598125	0.0442345	0.0389108	0.0397177	0.000260719	0.246975	0.0175204	0.0146887	-0.00106762	67.8817	3.66203	142
	63	1	1	5	142	1	0	0.0401302	0.0305401	0.000180791	0.446597	0.0360554	0.0310854	0.0319617	0.000239532	0.142584	0.0157176	0.00940927	-0.00111589	62.333	3.69963	142
	65	1	1	5	142	0	0	0.0448387	0.03326	0.000239856	0.490286	0.0390725	0.0360555	0.0353291	0.000339641	0.204158	0.022835	0.0113389	0.000386743	59.6492	4.34417	142
	67	1	1	5	142	1	0	0.0757766	0.0594313	0.000254636	0.760167	0.0391311	0.0605428	0.0591631	0.000326812	0.238145	0.0232135	0.0160906	0.00105281	67.5441	4.70191	142
	1	1	0	6	184	0	1	0.124396	0.068416	0.00029729	5.29425	0.0129232	0.106682	0.093556	0.000258694	0.344154	0.00556109	0.0556831	0.012867	33.0652	24.8798	184
	2	1	0	6	184	1	1	0.152198	0.0946426	0.000375957	1.8203	0.00968333	0.141027	0.131004	0.000298505	0.422924	0.00489919	0.0571796	0.00972386	36.9328	27.0943	184
	37	1	0	6	184	0	1	0.0962787	0.0526169	0.000493799	1.44796	0.011868	0.0654194	0.057701	0.000508919	0.383102	0.00582264	0.043168	0.00806617	33.8306	24.8601	184
	38	1	0	6	184	1	1	0.209158	0.174229	0.000856866	2.15719	0.0130252	0.148121	0.14945	0.000976501	0.481423	0.00538831	0.034072	-0.00230506	41.2313	26.2153	184
	39	1	0	6	184	0	1	0.115964	0.0711094	0.000354772	1.9475	0.00807297	0.0855676	0.0712577	0.00025852	0.510594	0.00402495	0.0445002	0.0141396	41.1344	32.3914	184
	40	1	0	6	184	1	1	0.0761234	0.0373548	5.99844e-05	10.3129	0.0116419	0.0528516	0.0396774	0.000191069	0.40662	0.00477149	0.0387087	0.0129831	44.1456	43.7293	184
	7	1	0	6	184	0	0	0.143695	0.0942978	0.000441077	1.80389	0.00402664	0.108628	0.10565	0.000458156	0.427763	0.0022146	0.0489558	0.00251928	35.0145	25.253	184
	9	1	0	6	184	1	0	0.154321	0.107634	0.000564817	1.75874	0.00723323	0.123457	0.117678	0.000648321	0.308495	0.00335181	0.0461214	0.00542519	29.3171	20.1076	184
	43	1	0	6	184	0	0	0.165585	0.118599	0.000567933	1.9851	0.0058121	0.128764	0.129901	0.000421718	0.453288	0.00258927	0.0464181	0.00950564	32.2807	24.616	184
	45	1	0	6	184	1	0	0.187592	0.150418	0.000587304	1.93743	0.00542326	0.161579	0.159228	0.000347023	0.462929	0.00248071	0.0365867	0.00274859	29.3339	30.2645	184
	47	1	0	6	184	0	0	0.0639423	0.0379381	0.000246487	1.08815	0.00573862	0.0469412	0.0417875	0.000201073	0.292013	0.00180462	0.0257578	0.00495268	33.6353	24.4096	184
	49	1	0	6	184	1	0	0.182034	0.129505	0.000605352	2.22668	0.0207088	0.137162	0.136277	0.000680684	0.519292	0.00648971	0.0519237	0.000204	33.4474	31.0512	184
	19	1	1	6	184	0	1	0.0349925	0.0248551	0.00016025	0.492661	0.0165183	0.0280735	0.0249555	6.27884e-05	0.166884	0.00660387	0.00997712	0.00305513	77.2848	3.98134	184
	20	1	1	6	184	1	1	0.0606006	0.0445007	0.000224602	0.559345	0.0134735	0.0461366	0.049626	0.000266687	0.158411	0.0061998	0.0158753	0.00135152	79.3524	4.60038	184
	55	1	1	6	184	0	1	0.0459335	0.0317257	0.000152676	0.525881	0.0129535	0.0347615	0.0363572	5.42488e-05	0.171206	0.00556806	0.0140552	0.00286914	63.7294	7.05811	184
	56	1	1	6	184	1	1	0.0465512	0.0346119	0.000168346	0.515891	0.0123979	0.0352878	0.0386664	0.000201471	0.156818	0.00422621	0.011771	-0.00358006	58.7871	4.4226	184
	57	1	1	6	184	0	1	0.0720912	0.0527958	0.000437015	0.530038	0.0119232	0.05572	0.0589709	0.000540273	0.207876	0.00423431	0.0188584	0.00253786	72.7127	5.22605	184
	58	1	1	6	184	1	1	0.0794869	0.0534239	0.000312306	0.940272	0.0180465	0.0580722	0.0599701	0.000315588	0.263981	0.00559716	0.0257507	0.00427265	71.4542	7.34563	184
	25	1	1	6	184	0	0	0.0576004	0.0410371	0.000186641	0.67224	0.0105777	0.0421772	0.0439742	0.000204951	0.207982	0.00248859	0.0163766	-0.00200191	58.3103	5.91516	184
	27	1	1	6	184	1	0	0.0593991	0.0504835	0.00029349	0.544955	0.0100064	0.045187	0.0495497	0.000345826	0.183033	0.00236929	0.00862211	-0.00459841	64.2605	4.74922	184
	61	1	1	6	184	0	0	0.0510025	0.0385867	0.000265963	0.478732	0.0106414	0.0369066	0.0395151	0.000304832	0.192185	0.00299802	0.0121499	-0.0029133	67.8817	4.69255	184
	63	1	1	6	184	1	0	0.0423173	0.0334665	0.000210096	0.487634	0.00953826	0.031272	0.0347889	0.000267526	0.149775	0.00387504	0.0086407	-0.00244176	62.333	4.55928	184
	65	1	1	6	184	0	0	0.0443006	0.032647	0.000264045	0.478211	0.0140872	0.0333109	0.0353009	0.0003268	0.161987	0.00612542	0.0113896	-0.0011941	59.6492	5.56632	184
	67	1	1	6	184	1	0	0.0910363	0.0682992	0.000420955	0.739743	0.0071175	0.0612513	0.0676627	0.000473069	0.240726	0.0110783	0.0223162	-0.00688456	67.5441	6.04336	184
	3	2	0	2	53	0	1	0.0743029	0.0357938	8.77447e-05	1.01759	0.0302259	0.0384078	0.0322097	8.77447e-05	0.288041	0.0105011	0.0384214	0.00611033	34.0142	9.84569	53
	4	2	0	2	53	1	1	0.12887	0.0977989	0.000176953	1.28288	0.028213	0.0959813	0.0981341	0.000181969	0.322499	0.00989036	0.0308937	-0.00233475	41.678	15.1786	53
	41	2	0	2	53	0	1	0.19093	0.129036	0.000243314	2.2293	0.0243397	0.134538	0.126718	0.000248047	0.682437	0.00941345	0.06165	0.00757182	40.3942	13.6173	53
	42	2	0	2	53	1	1	0.108729	0.0711214	0.000211304	1.48356	0.0305002	0.0778219	0.0757274	0.000220166	0.369094	0.010966	0.037396	0.00187425	32.4017	15.4824	53
	73	2	0	2	53	0	1	0.147932	0.102863	0.000195864	1.81101	0.0417563	0.106405	0.0996495	0.000181747	0.595673	0.0163557	0.0448729	0.00682787	50.9983	13.6414	53
	74	2	0	2	53	1	1	0.230154	0.159667	0.000460498	2.49994	0.0288846	0.162558	0.16644	0.000449835	0.544404	0.0108566	0.0700264	-0.00433124	35.434	20.4612	53
	11	2	0	2	53	0	0	0.061906	0.0295778	0.00012355	1.22719	0.0275124	0.0364453	0.0291582	0.000109781	0.331158	0.0142567	0.0322046	0.0068063	36.4681	16.7574	53
	13	2	0	2	53	1	0	0.100602	0.0781445	0.000230725	1.02507	0.0212986	0.0770738	0.0713624	0.000259242	0.283874	0.011548	0.022227	0.00545209	34.3471	16.1075	53
	51	2	0	2	53	0	0	0.126497	0.0827257	0.000346867	1.74493	0.0231936	0.0883965	0.0915417	0.000411331	0.401518	0.012434	0.0434245	0.00577501	32.3027	12.6655	53
	53	2	0	2	53	1	0	0.0787955	0.0459109	0.00020815	1.17845	0.0220266	0.0540357	0.0475726	0.000243054	0.353194	0.0125558	0.0326765	0.00621997	35.1756	13.7375	53
	79	2	0	2	53	0	0	0.192364	0.13271	0.000436882	2.52655	0.0288351	0.144639	0.134184	0.000490606	0.626575	0.0143679	0.0592168	0.00996403	36.3351	19.3721	53
	81	2	0	2	53	1	0	0.0786655	0.0412324	0.000144817	1.02511	0.0179904	0.0524476	0.0459891	0.000150143	0.323129	0.00911891	0.0372883	0.00630834	36.8927	16.3883	53
	21	2	1	2	53	0	1	0.0301481	0.0202998	4.82071e-05	0.397638	0.0469438	0.0213744	0.0203029	4.82071e-05	0.208089	0.0230173	0.00980008	0.00102327	68.5272	1.62077	53
	22	2	1	2	53	1	1	0.042956	0.0391801	5.07141e-05	0.474671	0.0457154	0.035243	0.0381668	5.07141e-05	0.219929	0.0331455	0.00372514	-0.00297444	72.0478	4.91252	53
	59	2	1	2	53	0	1	0.0849115	0.0742379	5.41715e-05	0.764851	0.0501982	0.0715791	0.0698968	0.000155358	0.331774	0.0272918	0.0106194	0.00152702	77.178	1.06303	53
	60	2	1	2	53	1	1	0.0835863	0.0603761	5.80934e-05	0.887659	0.0560679	0.062679	0.0603689	5.80934e-05	0.337731	0.030666	0.0231521	0.002252	77.9625	2.64583	53
	91	2	1	2	53	0	1	0.0550917	0.0480558	5.13689e-05	0.561976	0.0473022	0.0471939	0.0474174	5.13689e-05	0.303129	0.0252369	0.00698447	-0.000274835	60.7239	2.85058	53
	92	2	1	2	53	1	1	0.0786104	0.0618947	6.35742e-05	0.890347	0.0649467	0.0628505	0.0605492	6.35742e-05	0.30659	0.0326789	0.0166521	0.00223766	82.0407	2.3263	53
	29	2	1	2	53	0	0	0.0374229	0.0310719	4.26459e-05	0.377264	0.0307734	0.0301259	0.0302633	4.26459e-05	0.174878	0.0196067	0.00630836	-0.000180094	60.6234	2.56241	53
	31	2	1	2	53	1	0	0.0526074	0.0479785	4.66232e-05	0.508589	0.0350074	0.0439313	0.045272	9.80233e-05	0.180051	0.0201212	0.00458225	-0.00143872	68.3599	2.2543	53
	69	2	1	2	53	0	0	0.0605492	0.0524108	4.93431e-05	0.558993	0.0415262	0.0491068	0.0501686	0.000104062	0.266223	0.0220222	0.00808903	-0.00116588	64.9796	2.22347	53
	71	2	1	2	53	1	0	0.0499188	0.0437813	3.97591e-05	0.482472	0.0288713	0.0412965	0.0413247	3.97591e-05	0.16928	0.0169427	0.00609779	-6.79515e-05	59.1226	2.21814	53
	97	2	1	2	53	0	0	0.0565932	0.0457992	4.6479e-05	0.503366	0.0337151	0.0475249	0.0490188	0.000110159	0.18174	0.0190516	0.0107475	-0.00160407	64.3149	2.6434	53
	99	2	1	2	53	1	0	0.0500844	0.0389999	4.46288e-05	0.545263	0.0358706	0.0361504	0.0371485	4.46288e-05	0.211141	0.0193558	0.01104	-0.00104274	68.7797	1.60435	53
	3	2	0	3	80	0	1	0.0984935	0.0481302	0.000153349	1.14808	0.0221596	0.0533786	0.0443168	0.000122995	0.314565	0.00930571	0.0502099	0.0089388	34.0142	16.0622	80
	4	2	0	3	80	1	1	0.147792	0.123783	0.000280088	1.61028	0.0217204	0.115786	0.116268	0.000248688	0.390463	0.014241	0.0237295	-0.000730483	41.678	30.5135	80
	41	2	0	3	80	0	1	0.28881	0.184891	0.000364435	2.64188	0.0212266	0.183578	0.182269	0.00019446	0.715291	0.0123247	0.103555	0.00111469	40.3942	25.5221	80
	42	2	0	3	80	1	1	0.131549	0.0879638	0.000318738	1.85817	0.0235624	0.102186	0.0889263	0.000260947	0.423105	0.0133993	0.0432659	0.0129985	32.4017	28.3641	80
	73	2	0	3	80	0	1	0.160508	0.123685	0.000297715	2.13857	0.0313509	0.129947	0.122042	0.000212386	0.577741	0.0187091	0.0365255	0.00794606	50.9983	32.3601	80
	74	2	0	3	80	1	1	0.292613	0.194187	0.000569349	2.69901	0.0235806	0.193228	0.197809	0.000263674	0.584829	0.0132095	0.0978558	-0.00484479	35.434	40.7841	80
	11	2	0	3	80	0	0	0.0756362	0.0357828	0.000221777	1.52991	0.0228253	0.0511062	0.0343036	0.00017366	0.408425	0.0123202	0.0396316	0.0162579	36.4681	33.2974	80
	13	2	0	3	80	1	0	0.131595	0.0869535	0.000316814	1.35819	0.0215508	0.0938236	0.0879398	0.000310112	0.35239	0.0102556	0.0443247	0.00557368	34.3471	28.4829	80
	51	2	0	3	80	0	0	0.160001	0.0859967	0.000481374	1.99831	0.0210089	0.0932138	0.0864164	0.000493893	0.500952	0.0120678	0.0735229	0.00706642	32.3027	32.2325	80
	53	2	0	3	80	1	0	0.119476	0.0662667	0.000292148	1.51038	0.0200939	0.0733848	0.0707073	0.000285277	0.400996	0.0112429	0.0529172	0.00239226	35.1756	24.2266	80
	79	2	0	3	80	0	0	0.209561	0.146203	0.000443066	2.57843	0.0238185	0.153998	0.145	0.000372536	0.679233	0.0133537	0.0629153	0.00862497	36.3351	37.2648	80
	81	2	0	3	80	1	0	0.109681	0.0697095	0.000265009	1.42854	0.0154153	0.0780887	0.0695729	0.000244017	0.350086	0.00874621	0.039706	0.00827176	36.8927	31.2382	80
	21	2	1	3	80	0	1	0.0303787	0.0202477	5.01029e-05	0.473786	0.0353518	0.0264095	0.0198618	5.01029e-05	0.161174	0.0188114	0.0100809	0.00649763	68.5272	2.41524	80
	22	2	1	3	80	1	1	0.049336	0.0379557	5.25527e-05	0.509392	0.0344243	0.0448168	0.0378007	0.000147111	0.197446	0.0204187	0.0113277	0.00686898	72.0478	6.12812	80
	59	2	1	3	80	0	1	0.0561736	0.0730124	5.60587e-05	0.896237	0.0384437	0.0848977	0.0740211	5.97073e-05	0.296986	0.0215796	-0.0168948	0.0108168	77.178	2.7744	80
	60	2	1	3	80	1	1	0.0931054	0.0640161	5.98187e-05	0.881553	0.0407412	0.0796112	0.0649715	5.98187e-05	0.302288	0.0254957	0.0290295	0.0145798	77.9625	4.1601	80
	91	2	1	3	80	0	1	0.0612837	0.0465674	5.36009e-05	0.597939	0.0352767	0.0537026	0.0450624	0.000135739	0.254066	0.0199596	0.0146627	0.0085044	60.7239	4.30453	80
	92	2	1	3	80	1	1	0.0913437	0.0638307	6.53428e-05	0.914716	0.0419867	0.0690855	0.0639729	6.53428e-05	0.315562	0.026258	0.0274477	0.00504724	82.0407	4.17789	80
	29	2	1	3	80	0	0	0.0428042	0.0293994	4.41328e-05	0.437378	0.0279332	0.0350599	0.0323003	4.41328e-05	0.181859	0.0148407	0.0133606	0.00271549	60.6234	6.32663	80
	31	2	1	3	80	1	0	0.0660745	0.0473056	9.35668e-05	0.724809	0.0363957	0.0549646	0.045968	0.000149793	0.200444	0.0165906	0.0186753	0.00884686	68.3599	4.09623	80
	69	2	1	3	80	0	0	0.0616937	0.0486947	5.0887e-05	0.633896	0.0340634	0.0553298	0.0497044	0.000171731	0.260245	0.0179962	0.0129481	0.00545371	64.9796	4.36312	80
	71	2	1	3	80	1	0	0.057114	0.0407721	4.08789e-05	0.566959	0.0246949	0.0471723	0.042199	4.08789e-05	0.217612	0.0143572	0.0163011	0.00493249	59.1226	4.34349	80
	97	2	1	3	80	0	0	0.0608394	0.0490904	4.83211e-05	0.60415	0.0287731	0.0524698	0.0536877	0.000138839	0.232137	0.0161355	0.0117007	-0.00135671	64.3149	4.48572	80
	99	2	1	3	80	1	0	0.0606763	0.0392962	4.62066e-05	0.615807	0.0271564	0.0436521	0.0431805	0.00013033	0.229127	0.0164824	0.0213339	0.000341289	68.7797	2.42802	80
	3	2	0	4	122	0	1	0.123534	0.0704213	0.000250759	1.58161	0.0290437	0.0750158	0.0699925	0.000182238	0.341801	0.0115659	0.0528621	0.00484106	34.0142	24.1285	122
	4	2	0	4	122	1	1	0.203142	0.15131	0.000358595	2.08244	0.0233347	0.145635	0.158817	0.00028488	0.394897	0.0113262	0.0514727	-0.0134674	41.678	40.1536	122
	41	2	0	4	122	0	1	0.307362	0.277847	0.000607426	3.26976	0.0262611	0.223962	0.235719	0.000247321	0.819374	0.00967743	0.028908	-0.0120043	40.3942	33.9392	122
	42	2	0	4	122	1	1	0.179378	0.117864	0.000441185	2.35173	0.025593	0.126091	0.124432	0.000299259	0.542652	0.0105018	0.0610734	0.00135956	32.4017	36.8426	122
	73	2	0	4	122	0	1	0.219228	0.142895	0.000436551	2.84931	0.0348645	0.156235	0.149982	0.000288466	0.613437	0.0169095	0.0758973	0.00621864	50.9983	42.9681	122
	74	2	0	4	122	1	1	0.300139	0.218974	0.000667072	2.85215	0.0250808	0.215179	0.222917	0.000282226	0.644337	0.0116489	0.080498	-0.00802068	35.434	49.8711	122
	11	2	0	4	122	0	0	0.0945215	0.0454005	0.000355318	1.82253	0.0229221	0.0595581	0.0482586	0.000309353	0.404902	0.0123563	0.0487657	0.0106192	36.4681	44.2917	122
	13	2	0	4	122	1	0	0.161598	0.116145	0.000428218	1.75893	0.0208343	0.11636	0.120448	0.000432876	0.444805	0.0109012	0.0450251	-0.00452113	34.3471	40.0462	122
	51	2	0	4	122	0	0	0.209835	0.149628	0.000597241	2.63021	0.0242445	0.145458	0.151752	0.000496034	0.484877	0.0123359	0.0596098	-0.00602671	32.3027	42.8742	122
	53	2	0	4	122	1	0	0.124489	0.074771	0.000363368	1.84328	0.0208276	0.0829401	0.0771235	0.000360995	0.501924	0.0111252	0.0493545	0.0054556	35.1756	34.959	122
	79	2	0	4	122	0	0	0.261379	0.190131	0.000621924	3.20621	0.0263346	0.177165	0.185329	0.000476244	0.634953	0.0130751	0.0706262	-0.00864085	36.3351	47.494	122
	81	2	0	4	122	1	0	0.156617	0.103961	0.000356608	1.80408	0.019335	0.106253	0.116433	0.000274394	0.399826	0.0109874	0.0522998	0.00189891	36.8927	45.3966	122
	21	2	1	4	122	0	1	0.0356053	0.0202612	0.000117094	0.536281	0.0454639	0.0258779	0.0189655	5.20224e-05	0.259517	0.0202433	0.015227	0.00686036	68.5272	4.17691	122
	22	2	1	4	122	1	1	0.0543867	0.0421118	0.000161912	0.652783	0.0412589	0.0451378	0.0416244	5.77099e-05	0.266833	0.0177146	0.012113	0.00345561	72.0478	8.11456	122
	59	2	1	4	122	0	1	0.100826	0.078239	0.00018356	0.784987	0.0495407	0.0868326	0.083076	6.1598e-05	0.2544	0.02895	0.0224034	0.00369498	77.178	4.368	122
	60	2	1	4	122	1	1	0.0990594	0.0728449	0.000163519	0.927281	0.0480553	0.0833142	0.0771934	6.14007e-05	0.29749	0.0233093	0.0260509	0.00605947	77.9625	4.73307	122
	91	2	1	4	122	0	1	0.0553389	0.0432905	0.000124868	0.679544	0.0380532	0.0473103	0.0442979	5.9656e-05	0.21872	0.0213331	0.0119235	0.00295269	60.7239	5.71096	122
	92	2	1	4	122	1	1	0.0914396	0.0688094	0.000178531	1.07833	0.053465	0.0756258	0.0708045	6.73395e-05	0.302753	0.0265957	0.0224517	0.00475393	82.0407	5.67633	122
	29	2	1	4	122	0	0	0.0373269	0.0253706	0.00011996	0.517218	0.0315395	0.0292076	0.0283176	4.54793e-05	0.151549	0.0173351	0.0118363	0.000844504	60.6234	8.19246	122
	31	2	1	4	122	1	0	0.0678222	0.053941	0.000159407	0.663235	0.0333514	0.0566101	0.0538238	5.37703e-05	0.199766	0.0193126	0.0137217	0.00273249	68.3599	5.15567	122
	69	2	1	4	122	0	0	0.0629433	0.0486239	0.000148938	0.737626	0.0358497	0.0520118	0.0475726	5.77974e-05	0.250628	0.019201	0.0141705	0.00438139	64.9796	6.27007	122
	71	2	1	4	122	1	0	0.0597001	0.0477739	0.000127375	0.664952	0.0283289	0.0496147	0.0476321	4.20938e-05	0.191582	0.0155255	0.0117988	0.00194049	59.1226	7.60234	122
	97	2	1	4	122	0	0	0.0644367	0.0524468	0.000177281	0.708321	0.0332709	0.0536353	0.0500623	0.000216309	0.19171	0.0184972	0.0118126	0.00335674	64.3149	5.98467	122
	99	2	1	4	122	1	0	0.0664489	0.0495442	0.000177989	0.760471	0.0305122	0.0522229	0.0487908	4.98626e-05	0.216834	0.0172667	0.0167268	0.00338223	68.7797	4.32637	122
	3	2	0	5	143	0	1	0.139905	0.0880099	0.000320799	1.72754	0.0332361	0.0953662	0.0889908	0.000190665	0.411135	0.0109825	0.0515741	0.00618469	34.0142	25.877	143
	4	2	0	5	143	1	1	0.240652	0.191278	0.000535769	2.3386	0.0253722	0.183263	0.234383	0.00031238	0.515313	0.0106565	0.048839	-0.00875271	41.678	45.1316	143
	41	2	0	5	143	0	1	0.306813	0.251364	0.000723092	3.15755	0.0259985	0.258651	0.251744	0.000228032	0.800165	0.0109782	0.0547259	0.00667878	40.3942	38.052	143
	42	2	0	5	143	1	1	0.209992	0.157449	0.000580618	2.58145	0.0248464	0.160972	0.160155	0.000311619	0.483447	0.0117577	0.0519626	0.00050479	32.4017	40.3503	143
	73	2	0	5	143	0	1	0.216782	0.15664	0.00051198	2.66896	0.034819	0.177274	0.165966	0.000276419	0.629762	0.0166527	0.05963	0.0112853	50.9983	45.0635	143
	74	2	0	5	143	1	1	0.335254	0.247903	0.000830698	3.23296	0.0270672	0.255051	0.268572	0.000267449	0.588222	0.0147146	0.08652	0.00578557	35.434	56.3255	143
	11	2	0	5	143	0	0	0.106248	0.0588975	0.000395797	1.78937	0.0281573	0.0749522	0.0651021	0.000309929	0.419125	0.0123578	0.0469545	0.00916905	36.4681	49.0957	143
	13	2	0	5	143	1	0	0.189307	0.153993	0.000551486	1.92983	0.0220124	0.146248	0.155857	0.000481287	0.440732	0.00941096	0.0347623	-0.0100912	34.3471	45.0817	143
	51	2	0	5	143	0	0	0.238434	0.176276	0.000882243	2.80515	0.0258211	0.180844	0.195703	0.000512756	0.576525	0.0122175	0.0612763	0.00442201	32.3027	47.3318	143
	53	2	0	5	143	1	0	0.17254	0.123202	0.000463725	2.14641	0.0243722	0.127846	0.121338	0.000413733	0.525026	0.0106053	0.0488743	0.00609453	35.1756	39.2692	143
	79	2	0	5	143	0	0	0.269323	0.193649	0.000761722	3.02393	0.0267126	0.200395	0.199637	0.00047228	0.757441	0.0130634	0.074913	0.000285512	36.3351	51.7919	143
	81	2	0	5	143	1	0	0.186592	0.136059	0.000577129	1.92295	0.0219642	0.14058	0.1492	0.00025283	0.438251	0.0103433	0.0499558	0.00414985	36.8927	52.7934	143
	21	2	1	5	143	0	1	0.0379636	0.0190715	0.000121261	0.574197	0.045207	0.0287627	0.0196461	5.37589e-05	0.14903	0.0251355	0.0187708	0.00906284	68.5272	4.83365	143
	22	2	1	5	143	1	1	0.0531722	0.0448014	0.000177126	0.743639	0.0384319	0.0462515	0.0462124	5.94074e-05	0.199856	0.0193962	0.00819365	-2.02911e-05	72.0478	8.62942	143
	59	2	1	5	143	0	1	0.102198	0.0874862	0.00020054	1.08989	0.0537705	0.0901658	0.0899868	6.35132e-05	0.269963	0.0280665	0.0145118	0.000115525	77.178	5.2712	143
	60	2	1	5	143	1	1	0.103329	0.0849346	0.000191612	1.04557	0.0542999	0.0868719	0.0856348	6.33295e-05	0.30006	0.0245923	0.0182027	0.0011737	77.9625	5.71867	143
	91	2	1	5	143	0	1	0.050394	0.0436523	0.000149902	0.706971	0.0441792	0.0458358	0.0448851	6.18729e-05	0.217518	0.0209632	0.00659177	0.000888812	60.7239	7.52745	143
	92	2	1	5	143	1	1	0.0920797	0.0737908	0.000233485	1.11669	0.0581914	0.0758948	0.0768716	6.93164e-05	0.321911	0.0244645	0.0180554	-0.00104608	82.0407	6.52842	143
	29	2	1	5	143	0	0	0.0334202	0.0267283	0.000131904	0.55191	0.0342945	0.0268144	0.0265293	4.67895e-05	0.15896	0.0141665	0.00655992	0.000238228	60.6234	9.2194	143
	31	2	1	5	143	1	0	0.0658863	0.0645576	0.000181394	0.702322	0.0375426	0.0555535	0.0569783	5.49014e-05	0.215766	0.0163456	0.00114723	-0.00147978	68.3599	6.03804	143
	69	2	1	5	143	0	0	0.0591649	0.0511952	0.00017279	0.805187	0.0360807	0.0498014	0.0485383	5.93104e-05	0.275616	0.0166633	0.00779692	0.00120378	64.9796	7.1918	143
	71	2	1	5	143	1	0	0.059836	0.049095	0.000154296	0.6613	0.0337846	0.0505178	0.0496028	4.32386e-05	0.215123	0.0129029	0.0105867	0.000871765	59.1226	8.20876	143
	97	2	1	5	143	0	0	0.0623125	0.0503199	0.0002008	0.717003	0.0361234	0.0530617	0.0509773	6.1946e-05	0.218149	0.015931	0.0117918	0.00202242	64.3149	7.38213	143
	99	2	1	5	143	1	0	0.0679814	0.0528047	0.00022614	0.816536	0.034828	0.053853	0.0523196	0.000239574	0.215683	0.0169504	0.0149506	0.00129391	68.7797	5.31708	143
	3	2	0	6	185	0	1	0.16404	0.104399	0.000499912	1.83438	0.0139178	0.114416	0.106459	7.37319e-05	0.431535	0.0125508	0.0591415	0.00788372	34.0142	32.7776	185
	4	2	0	6	185	1	1	0.29601	0.223017	0.000891264	2.78479	0.0105189	0.224754	0.226364	0.000328984	0.543757	0.00947841	0.0721023	0.00159878	41.678	72.1727	185
	41	2	0	6	185	0	1	0.323271	0.251562	0.000926185	3.38943	0.01053	0.248814	0.254286	0.00025062	0.797386	0.0102864	0.0707828	-0.00572248	40.3942	45.5962	185
	42	2	0	6	185	1	1	0.290472	0.224087	0.00123874	2.94604	0.00920024	0.227659	0.221249	0.000728948	0.568542	0.00857633	0.0651462	0.00568089	32.4017	53.8284	185
	73	2	0	6	185	0	1	0.173798	0.123188	0.00052931	1.96303	0.00691912	0.134485	0.131176	6.30603e-05	0.459361	0.00806275	0.050081	0.00349236	50.9983	52.1369	185
	74	2	0	6	185	1	1	0.395974	0.28775	0.00121151	3.61168	0.0093674	0.292303	0.3021	0.000420049	0.772284	0.0121854	0.107013	-0.00857897	35.434	77.803	185
	11	2	0	6	185	0	0	0.128708	0.0795947	0.000566717	2.1052	0.00760806	0.0933112	0.0829905	0.000361813	0.456717	0.00843345	0.0485466	0.00958788	36.4681	68.6526	185
	13	2	0	6	185	1	0	0.248111	0.195323	0.000865753	2.30165	0.00648296	0.196426	0.199162	0.000646934	0.48816	0.0088127	0.0519226	-0.00338329	34.3471	59.6673	185
	51	2	0	6	185	0	0	0.256585	0.185614	0.0009771	3.07439	0.00702278	0.186271	0.184465	0.000510635	0.591929	0.00842151	0.0699938	0.00333698	32.3027	57.0931	185
	53	2	0	6	185	1	0	0.245669	0.180664	0.00078027	2.67331	0.00581796	0.185747	0.178646	0.000470512	0.593187	0.00881147	0.0642242	0.00663056	35.1756	50.687	185
	79	2	0	6	185	0	0	0.198959	0.143233	0.000692172	2.65236	0.0052239	0.145927	0.142459	0.000386902	0.567609	0.00634029	0.0550333	0.00308053	36.3351	70.216	185
	81	2	0	6	185	1	0	0.315522	0.244808	0.00116935	3.35673	0.00552618	0.244446	0.242157	0.000386575	0.669529	0.00650453	0.069545	0.00368884	36.8927	71.3941	185
	21	2	1	6	185	0	1	0.0297588	0.0231314	0.00014441	0.696897	0.0359588	0.022043	0.0217703	5.56574e-05	0.169909	0.0132947	0.00648301	0.000217088	68.5272	6.2042	185
	22	2	1	6	185	1	1	0.0580957	0.0490693	0.000212402	0.956775	0.0471147	0.0483847	0.0471276	6.11516e-05	0.225827	0.0111625	0.00881397	0.0011959	72.0478	9.99097	185
	59	2	1	6	185	0	1	0.0914428	0.0743044	0.000227394	1.05885	0.0392742	0.0792595	0.0744476	6.51574e-05	0.298198	0.0112856	0.016911	0.00474675	77.178	10.0305	185
	60	2	1	6	185	1	1	0.111562	0.0853094	0.000242859	1.1494	0.0418176	0.0924885	0.0877021	6.5161e-05	0.320173	0.0119385	0.0260095	0.00472122	77.9625	8.20591	185
	91	2	1	6	185	0	1	0.0496928	0.0389781	0.000195188	0.821074	0.0383807	0.0404381	0.0419901	6.39657e-05	0.259662	0.00984722	0.0105195	0.00139361	60.7239	10.8812	185
	92	2	1	6	185	1	1	0.101497	0.0837307	0.000290103	1.28791	0.0494317	0.082715	0.0801019	7.13162e-05	0.328161	0.00729161	0.0174765	0.00254177	82.0407	8.75324	185
	29	2	1	6	185	0	0	0.0263468	0.0167489	0.000152014	0.621713	0.0295458	0.0187884	0.016813	4.79757e-05	0.188898	0.00888134	0.0094459	0.00192741	60.6234	12.3704	185
	31	2	1	6	185	1	0	0.0706847	0.0558234	0.000212871	0.749863	0.0322465	0.0589875	0.0571906	5.60237e-05	0.255053	0.0077601	0.0146484	0.00174094	68.3599	7.84769	185
	69	2	1	6	185	0	0	0.0529398	0.0447952	0.000206509	0.835476	0.0300813	0.0425282	0.041998	6.07076e-05	0.27282	0.00705115	0.00793806	0.000469498	64.9796	10.6832	185
	71	2	1	6	185	1	0	0.0704382	0.0592826	0.000240166	0.866728	0.0366368	0.0612766	0.0578291	5.17196e-05	0.322687	0.00585791	0.0109155	0.00339582	59.1226	11.5423	185
	97	2	1	6	185	0	0	0.0625404	0.0465451	0.00026136	0.798778	0.0236217	0.0508694	0.0464375	0.000260473	0.248303	0.00563347	0.0157339	0.00417147	64.3149	9.77876	185
	99	2	1	6	185	1	0	0.0689474	0.0511795	0.000266604	0.868218	0.0283226	0.0548091	0.0531654	5.70531e-05	0.230012	0.0107158	0.0175013	0.00158657	68.7797	6.95401	185
	5	3	0	2	39	0	1	0.0965585	0.0595559	0.000155765	1.76152	0.0264177	0.0677029	0.0593118	0.00012363	0.468243	0.0128184	0.0368468	0.00826747	37.0631	26.2251	39
	6	3	0	2	39	1	1	0.117381	0.0592305	0.000317281	2.70461	0.0450708	0.0773459	0.0597819	0.000302048	0.786907	0.020135	0.0578337	0.0172619	48.6089	119.542	39
	75	3	0	2	39	0	1	0.0908545	0.0569785	0.000308782	1.59394	0.026958	0.0681503	0.0592603	0.000337749	0.437727	0.0139106	0.0335673	0.00963837	40.9187	22.878	39
	76	3	0	2	39	1	1	0.200338	0.139741	0.000544458	2.76541	0.0282916	0.141167	0.139932	0.000622162	0.610983	0.0138811	0.0600525	0.000613011	39.9639	31.6707	39
	77	3	0	2	39	0	1	0.0833585	0.0328726	0.000179902	1.91548	0.0294081	0.0494557	0.0333326	0.00011423	0.512932	0.0147365	0.050306	0.0160088	44.4825	29.7363	39
	78	3	0	2	39	1	1	0.0939524	0.0492852	0.000203733	1.73096	0.0264579	0.0615064	0.05131	0.000157471	0.463238	0.0112679	0.0444634	0.010039	39.2853	27.1646	39
	15	3	0	2	39	0	0	0.109931	0.0647527	0.000236093	1.76274	0.0264098	0.0796195	0.0688803	0.000212431	0.475434	0.0123348	0.0449424	0.0105268	34.2908	48.369	39
	17	3	0	2	39	1	0	0.139363	0.0726699	0.000302071	2.44118	0.0375498	0.0972263	0.0761242	0.00032186	0.699905	0.0173942	0.0663913	0.0209106	56.656	33.475	39
	83	3	0	2	39	0	0	0.148728	0.107904	0.00047207	2.14214	0.0215374	0.104002	0.108071	0.000602433	0.550499	0.0101625	0.040352	-0.00450501	34.0308	28.6012	39
	85	3	0	2	39	1	0	0.0998953	0.0720598	0.000294641	1.45927	0.0186353	0.0720507	0.0737788	0.000360005	0.405416	0.00824778	0.0275409	-0.000369138	31.0805	77.7757	39
	87	3	0	2	39	0	0	0.0733624	0.04092	0.000198025	1.34038	0.0206329	0.0509527	0.0478982	0.000225318	0.48208	0.00974137	0.0322444	0.00354358	32.9213	27.7392	39
	89	3	0	2	39	1	0	0.186372	0.127964	0.000300059	2.04588	0.0197171	0.137347	0.134437	0.000245667	0.556942	0.00952495	0.0581079	0.00266428	37.0673	38.2777	39
	23	3	1	2	39	0	1	0.0758468	0.0570907	5.83584e-05	0.938634	0.055367	0.0613264	0.0602775	5.66328e-05	0.28661	0.024235	0.0186978	0.000992327	79.3785	3.97252	39
	24	3	1	2	39	1	1	0.0563427	0.0425964	4.32365e-05	0.86588	0.0411785	0.0371578	0.0417311	4.32365e-05	0.217793	0.0262552	0.013703	-0.00455727	53.0501	4.69358	39
	93	3	1	2	39	0	1	0.0654138	0.0498048	7.23902e-05	1.0676	0.0769012	0.0524213	0.0488521	7.23902e-05	0.282163	0.0347028	0.0155366	0.00358442	79.0263	5.18681	39
	94	3	1	2	39	1	1	0.0707458	0.0543278	5.7253e-05	1.02047	0.0572252	0.0552974	0.0579825	5.7253e-05	0.27891	0.0346734	0.0163608	-0.00274241	70.7487	4.94851	39
	95	3	1	2	39	0	1	0.0477651	0.0365473	5.15906e-05	0.688118	0.0495199	0.0404048	0.0413293	5.15906e-05	0.247252	0.0211123	0.0111662	0.00376352	71.7561	4.31576	39
	96	3	1	2	39	1	1	0.0689824	0.0578982	5.42875e-05	0.772078	0.0512741	0.0596817	0.0566879	5.25382e-05	0.263463	0.0258226	0.0110299	0.00294125	68.9828	4.74419	39
	33	3	1	2	39	0	0	0.0640283	0.0539062	4.642e-05	0.704206	0.0426481	0.0553478	0.0534547	0.000129662	0.215045	0.0159502	0.0100757	0.00180985	64.8933	5.70661	39
	35	3	1	2	39	1	0	0.0396104	0.0306983	3.52195e-05	0.528873	0.0353647	0.0337415	0.0329044	3.37707e-05	0.192763	0.0115396	0.00887683	0.000803306	49.5828	4.98872	39
	101	3	1	2	39	0	0	0.0500714	0.0392399	4.89453e-05	0.586769	0.0573486	0.0392756	0.0392905	4.72954e-05	0.212378	0.016172	0.0107825	-1.16346e-05	65.2829	5.0037	39
	103	3	1	2	39	1	0	0.0436051	0.033012	4.56439e-05	0.558274	0.0465177	0.0342172	0.0347275	4.37512e-05	0.190231	0.0153405	0.0105475	-0.000554005	60.9198	5.39733	39
	105	3	1	2	39	0	0	0.0480718	0.0342827	4.1642e-05	0.522403	0.0389039	0.0446738	0.0387526	4.01844e-05	0.21069	0.0141068	0.0137474	0.00588101	55.4804	6.18451	39
	107	3	1	2	39	1	0	0.0713984	0.0520855	5.03488e-05	0.703109	0.0524244	0.058435	0.0548893	5.03488e-05	0.267363	0.0198131	0.0192626	0.00349536	78.3348	3.72092	39
	5	3	0	3	73	0	1	0.222008	0.165373	0.000496786	2.37902	0.0271652	0.162361	0.166303	0.000163784	0.669073	0.0116459	0.0561383	-0.00410495	37.0631	46.8606	73
	6	3	0	3	73	1	1	0.313625	0.218619	0.000818085	3.76757	0.0435493	0.231092	0.236203	0.000398886	0.958853	0.0180596	0.0941871	-0.00550998	48.6089	176.669	73
	75	3	0	3	73	0	1	0.167014	0.11136	0.000592153	2.17415	0.029899	0.122688	0.111646	0.000428484	0.621142	0.0118019	0.0550623	0.0116995	40.9187	47.9237	73
	76	3	0	3	73	1	1	0.41924	0.316282	0.00134858	3.66423	0.0272858	0.309617	0.320547	0.000678842	0.89056	0.0113969	0.101609	-0.0116086	39.9639	57.7624	73
	77	3	0	3	73	0	1	0.231311	0.156686	0.000601066	2.75066	0.0314654	0.170455	0.157776	0.000174325	0.727175	0.0140225	0.0740245	0.0125048	44.4825	50.1464	73
	78	3	0	3	73	1	1	0.250266	0.176349	0.000780896	2.8405	0.0227887	0.188146	0.181654	0.000331534	0.665489	0.0109883	0.0731367	0.00616067	39.2853	56.8438	73
	15	3	0	3	73	0	0	0.232449	0.169585	0.000620171	2.56463	0.0247026	0.176163	0.177044	0.000352932	0.692649	0.0119026	0.0622436	-0.00123455	34.2908	70.935	73
	17	3	0	3	73	1	0	0.441403	0.337536	0.000949419	3.79872	0.0330109	0.345733	0.34596	0.000449934	0.984647	0.0160184	0.102918	-0.000545763	56.656	52.9393	73
	83	3	0	3	73	0	0	0.285257	0.212076	0.000976844	2.9686	0.018814	0.210035	0.205906	0.000652861	0.672045	0.0101645	0.0722041	0.0036438	34.0308	53.0242	73
	85	3	0	3	73	1	0	0.248658	0.19214	0.000839969	2.28757	0.0150566	0.1857	0.185667	0.000608299	0.514609	0.00819279	0.055678	0.00114357	31.0805	110.978	73
	87	3	0	3	73	0	0	0.133421	0.0868271	0.000433332	1.87346	0.0169057	0.100207	0.0896548	0.000351903	0.520761	0.0124364	0.0461605	0.010915	32.9213	50.5685	73
	89	3	0	3	73	1	0	0.348043	0.277233	0.00101281	2.75973	0.0161768	0.278418	0.293244	0.000387975	0.734922	0.0104249	0.0697974	-0.0152143	37.0673	64.4036	73
	23	3	1	3	73	0	1	0.0793275	0.0438595	0.000180994	1.16447	0.0412226	0.056876	0.04864	5.84727e-05	0.315787	0.0183702	0.0352869	0.00817755	79.3785	8.60092	73
	24	3	1	3	73	1	1	0.0735023	0.0353612	0.000154942	0.913125	0.0292881	0.041267	0.0357523	4.47582e-05	0.254619	0.0146632	0.0379862	0.00552917	53.0501	11.0416	73
	93	3	1	3	73	0	1	0.0568524	0.0366571	0.00015864	1.08131	0.0508959	0.047372	0.0394762	7.46072e-05	0.402738	0.0310414	0.0200367	0.00790879	79.0263	9.08657	73
	94	3	1	3	73	1	1	0.0705347	0.047449	0.000147047	1.00257	0.0557144	0.0564856	0.0515486	5.93251e-05	0.356952	0.0302018	0.0229387	0.00487761	70.7487	9.35871	73
	95	3	1	3	73	0	1	0.0472458	0.0315658	0.000152717	0.821265	0.0437718	0.0394924	0.0336435	5.35332e-05	0.28519	0.0189337	0.0155273	0.00598105	71.7561	10.3707	73
	96	3	1	3	73	1	1	0.0798698	0.0576891	0.000168024	0.949312	0.0425449	0.0672166	0.0597775	5.45395e-05	0.315752	0.0231627	0.0220126	0.00738454	68.9828	8.72047	73
	33	3	1	3	73	0	0	0.0596535	0.0403099	0.000144223	0.804715	0.0312784	0.0480295	0.0411379	4.96579e-05	0.256741	0.014799	0.0191994	0.0068884	64.8933	10.1886	73
	35	3	1	3	73	1	0	0.042815	0.0291538	8.85638e-05	0.62912	0.0249461	0.0354113	0.0315585	3.54e-05	0.237665	0.0124887	0.0135726	0.00381737	49.5828	10.2631	73
	101	3	1	3	73	0	0	0.041103	0.0277177	0.000114675	0.767088	0.0314231	0.0303189	0.0258231	4.91212e-05	0.257074	0.0169844	0.0132707	0.00449727	65.2829	9.20538	73
	103	3	1	3	73	1	0	0.0376666	0.0257731	0.00010608	0.71608	0.0295016	0.0270299	0.0240242	4.55852e-05	0.203397	0.0145536	0.0117874	0.00296019	60.9198	9.92319	73
	105	3	1	3	73	0	0	0.0453887	0.0312294	9.76507e-05	0.687299	0.0265034	0.0364412	0.0333559	4.16354e-05	0.193957	0.0141135	0.0140616	0.00304362	55.4804	10.0517	73
	107	3	1	3	73	1	0	0.0823925	0.0595947	0.000149636	0.930173	0.0328605	0.0663344	0.058095	5.18399e-05	0.29967	0.0171002	0.0226482	0.00818759	78.3348	8.11249	73
	5	3	0	4	108	0	1	0.284569	0.228301	0.000627022	3.04886	0.03253	0.214408	0.232005	0.000177797	0.740094	0.0141638	0.0556412	-0.0177751	37.0631	69.2284	108
	6	3	0	4	108	1	1	0.549182	0.426267	0.00138619	5.34763	0.0460132	0.414817	0.415727	0.000453698	1.36295	0.0239212	0.121529	-0.00136411	48.6089	276.193	108
	75	3	0	4	108	0	1	0.227939	0.166398	0.000595126	2.94007	0.0300035	0.16153	0.175626	0.000350288	0.694648	0.0148371	0.060946	-0.0133596	40.9187	77.0228	108
	76	3	0	4	108	1	1	0.632873	0.51484	0.00174878	5.57959	0.0284939	0.470038	0.487595	0.000388793	1.22536	0.0169049	0.116284	-0.0179458	39.9639	89.3611	108
	77	3	0	4	108	0	1	0.298521	0.229871	0.000751147	3.18995	0.0354407	0.230314	0.219767	0.000211481	0.845819	0.0199821	0.0678988	0.0103357	44.4825	77.9243	108
	78	3	0	4	108	1	1	0.518642	0.413126	0.00181296	4.88971	0.0240638	0.377561	0.393207	0.000327652	0.915923	0.0139766	0.103703	-0.0159739	39.2853	99.8267	108
	15	3	0	4	108	0	0	0.294336	0.229581	0.000717325	3.28434	0.0272833	0.231813	0.231049	0.000357961	0.729367	0.0182628	0.0640376	0.000405415	34.2908	96.9558	108
	17	3	0	4	108	1	0	0.736541	0.632297	0.00196015	5.78184	0.0379658	0.565068	0.597144	7.96429e-05	1.2159	0.0231203	0.102284	-0.032025	56.656	71.538	108
	83	3	0	4	108	0	0	0.365231	0.276132	0.00100739	3.98541	0.0234013	0.263011	0.279525	0.000548663	0.848916	0.0127066	0.0880916	-0.0168955	34.0308	86.3573	108
	85	3	0	4	108	1	0	0.364377	0.283217	0.00112646	2.89403	0.0211675	0.276183	0.302562	0.000655819	0.588036	0.0102281	0.0800334	-0.0253152	31.0805	149.277	108
	87	3	0	4	108	0	0	0.217348	0.177504	0.000476888	2.45828	0.0217478	0.165258	0.167892	0.000352067	0.57844	0.0140463	0.0393678	-0.00227125	32.9213	65.645	108
	89	3	0	4	108	1	0	0.511135	0.431375	0.00154105	4.13891	0.0224654	0.372501	0.393141	0.000497276	0.790913	0.011457	0.0782193	-0.0211374	37.0673	92.2956	108
	23	3	1	4	108	0	1	0.0673741	0.0291862	0.000219603	1.22105	0.046408	0.047867	0.0305184	6.0243e-05	0.361283	0.0296701	0.0379683	0.0172883	79.3785	13.7054	108
	24	3	1	4	108	1	1	0.066851	0.0458472	0.000194439	1.04209	0.0376877	0.048219	0.0462081	4.63122e-05	0.262785	0.0245839	0.0208094	0.00202384	53.0501	20.1927	108
	93	3	1	4	108	0	1	0.0495136	0.0295405	0.000191713	1.20282	0.0597338	0.0354422	0.0311229	7.69082e-05	0.383157	0.0388335	0.0197814	0.00433004	79.0263	14.0514	108
	94	3	1	4	108	1	1	0.0775125	0.0545923	0.000186255	1.17828	0.0532636	0.0568708	0.0551486	6.17529e-05	0.341858	0.0390483	0.0227339	0.00166041	70.7487	16.6912	108
	95	3	1	4	108	0	1	0.0424893	0.0286396	0.000198058	0.984216	0.0407626	0.0316746	0.0288794	5.54224e-05	0.295463	0.0261484	0.0136517	0.00292537	71.7561	16.8692	108
	96	3	1	4	108	1	1	0.0864563	0.0707097	0.000214866	1.1455	0.0408911	0.0701701	0.075117	5.64803e-05	0.281043	0.0354079	0.0155318	-0.00500338	68.9828	15.4567	108
	33	3	1	4	108	0	0	0.052201	0.0370001	0.00017462	0.995606	0.0316196	0.03932	0.0355227	5.09541e-05	0.272352	0.021794	0.0150263	0.00379269	64.8933	15.7964	108
	35	3	1	4	108	1	0	0.0519424	0.0386833	0.00013084	0.850313	0.0413504	0.0415179	0.040201	3.67424e-05	0.265029	0.0160126	0.0131282	0.00128016	49.5828	17.4307	108
	101	3	1	4	108	0	0	0.0364959	0.0219628	0.000145338	1.00859	0.0474067	0.0255852	0.0218134	5.04862e-05	0.307109	0.0213531	0.0143877	0.00377189	65.2829	14.6772	108
	103	3	1	4	108	1	0	0.0428816	0.0286132	0.000151332	1.07962	0.0386036	0.0313241	0.0308228	4.69993e-05	0.300305	0.0231669	0.0141171	0.00045431	60.9198	17.6829	108
	105	3	1	4	108	0	0	0.0443231	0.0305667	0.000139676	0.962621	0.0351444	0.0340896	0.0338553	4.29084e-05	0.262472	0.0170244	0.0136168	0.0001914	55.4804	14.3346	108
	107	3	1	4	108	1	0	0.104341	0.0809338	0.00022182	1.24388	0.0366071	0.083905	0.0907245	5.30824e-05	0.361787	0.0213905	0.0231852	0.00293871	78.3348	13.4374	108
	5	3	0	5	143	0	1	0.325552	0.281625	0.000629408	3.49062	0.0185663	0.278939	0.282271	0.000178433	0.893742	0.00510569	0.0432972	-0.00351017	37.0631	83.8921	143
	6	3	0	5	143	1	1	0.634062	0.654667	0.00170089	6.56934	0.0490779	0.626708	0.560861	0.000625144	1.5131	0.00726429	-0.0223066	0.0652227	48.6089	315.519	143
	75	3	0	5	143	0	1	0.273956	0.199773	0.000698534	3.75675	0.0145798	0.226044	0.214545	0.000476674	0.922296	0.00644819	0.0734851	0.0121081	40.9187	94.5359	143
	76	3	0	5	143	1	1	0.784982	0.665911	0.00183116	6.85059	0.0291815	0.683813	0.663855	0.00047168	1.3269	0.00415377	0.117239	0.0194871	39.9639	109.854	143
	77	3	0	5	143	0	1	0.340121	0.266028	0.000789197	3.82845	0.028448	0.309781	0.269478	0.000163197	0.943513	0.00394109	0.0733039	0.0401399	44.4825	92.6917	143
	78	3	0	5	143	1	1	0.667135	0.544005	0.00177413	5.38854	0.018807	0.53436	0.512386	0.000441025	1.05919	0.00416441	0.121357	0.021533	39.2853	119.822	143
	15	3	0	5	143	0	0	0.31927	0.245462	0.000750069	3.7952	0.0131312	0.282103	0.333546	0.00032897	0.904	0.00297942	0.0730579	0.0355271	34.2908	114.601	143
	17	3	0	5	143	1	0	0.78436	0.702479	0.00221616	7.3853	0.0327902	0.791104	0.706025	0.00100519	1.54774	0.00439127	0.0796646	0.0842041	56.656	81.7622	143
	83	3	0	5	143	0	0	0.440073	0.341217	0.00103642	5.2313	0.0255279	0.431331	0.390724	0.000127258	1.15448	0.00446698	0.0978202	0.0406471	34.0308	103.938	143
	85	3	0	5	143	1	0	0.428651	0.375211	0.0179398	3.27176	0.0168015	0.392109	0.374973	0.00923535	0.731125	0.00291891	0.0354996	0.00961992	31.0805	167.977	143
	87	3	0	5	143	0	0	0.274224	0.221857	0.000526711	3.31996	0.0102897	0.2795	0.247608	0.000372876	0.876799	0.00491692	0.0518407	0.032233	32.9213	82.5531	143
	89	3	0	5	143	1	0	0.567195	0.474975	0.00159117	4.86944	0.0153001	0.54069	0.550167	0.000556262	0.905378	0.00274985	0.0906292	0.0658067	37.0673	106.074	143
	23	3	1	5	143	0	1	0.0578254	0.0417725	0.000139031	1.34381	0.0190623	0.0450667	0.0398967	6.21585e-05	0.452965	0.00587967	0.0159139	0.00510785	79.3785	18.1457	143
	24	3	1	5	143	1	1	0.0737924	0.0584366	0.000166076	1.16571	0.0136672	0.0604864	0.0592257	4.75712e-05	0.355692	0.0030542	0.0151897	0.00127239	53.0501	26.1074	143
	93	3	1	5	143	0	1	0.0409394	0.0299017	8.60273e-05	1.29197	0.0204607	0.0323982	0.0305757	7.93535e-05	0.407407	0.00531906	0.0109516	0.0018308	79.0263	18.5485	143
	94	3	1	5	143	1	1	0.0790491	0.0601109	0.000160958	1.26752	0.020616	0.0608063	0.0645231	6.41277e-05	0.343709	0.00749614	0.0187772	-0.00378096	70.7487	19.4942	143
	95	3	1	5	143	0	1	0.0390938	0.0296444	0.00015641	1.0836	0.0146225	0.0327149	0.0292848	5.75128e-05	0.328642	0.00717916	0.009293	0.00355819	71.7561	21.6871	143
	96	3	1	5	143	1	1	0.092707	0.0815836	0.000181813	1.29679	0.0162978	0.0836502	0.0833164	5.83747e-05	0.38208	0.00658925	0.0109416	0.00027547	68.9828	20.0273	143
	33	3	1	5	143	0	0	0.0425564	0.0293805	0.000197052	1.1283	0.0129407	0.0313414	0.0293113	5.22524e-05	0.390827	0.00520307	0.0129788	0.00202429	64.8933	22.2895	143
	35	3	1	5	143	1	0	0.0627414	0.0524818	0.000123643	1.01259	0.0117279	0.0543913	0.0549615	3.82505e-05	0.340403	0.00402848	0.010136	-0.000608402	49.5828	23.6799	143
	101	3	1	5	143	0	0	0.0315906	0.0180412	0.000122286	1.1175	0.0128462	0.0199934	0.0167682	5.19314e-05	0.379618	0.00412731	0.0134271	0.00322393	65.2829	19.92	143
	103	3	1	5	143	1	0	0.0588976	0.0454409	0.000181268	1.23811	0.0139681	0.0438199	0.0311808	4.84172e-05	0.44545	0.00318916	0.0132754	0.0125906	60.9198	24.0944	143
	105	3	1	5	143	0	0	0.0457162	0.0340825	0.000136358	1.03162	0.0113856	0.0349428	0.0327649	4.4225e-05	0.285605	0.00256708	0.0114973	0.00213376	55.4804	18.4966	143
	107	3	1	5	143	1	0	0.130569	0.116375	0.000325491	1.73882	0.0173478	0.108551	0.113	5.44177e-05	0.472037	0.0023638	0.0138687	-0.00423501	78.3348	18.9451	143
	5	3	0	6	179	0	1	0.386311	0.30504	0.000991031	3.9017	0.0284599	0.297059	0.315658	0.000295932	1.03709	0.00700348	0.0802794	-0.0188945	37.0631	103.879	179
	6	3	0	6	179	1	1	0.771892	0.610756	0.00958691	6.20117	0.0514323	0.611971	0.634615	0.0237666	1.45967	0.0124412	0.151549	-0.0464108	48.6089	372.802	179
	75	3	0	6	179	0	1	0.360196	0.258233	0.00102506	4.19963	0.0276164	0.280173	0.284333	0.000494597	1.06272	0.00693058	0.100938	0.0196197	40.9187	125.584	179
	76	3	0	6	179	1	1	0.814917	0.699036	0.0026022	7.04182	0.0902218	0.643866	0.694437	0.00115438	1.40476	0.0144426	0.113278	-0.0517256	39.9639	136.133	179
	77	3	0	6	179	0	1	0.353517	0.263645	0.00109204	3.47447	0.020568	0.26983	0.284531	7.05006e-05	0.939624	0.0100616	0.0887802	-0.0147721	44.4825	115.303	179
	78	3	0	6	179	1	1	0.853444	0.708421	0.0113299	7.08894	0.101131	0.668446	0.707506	0.019856	1.28372	0.0218421	0.133693	-0.0589158	39.2853	149.483	179
	15	3	0	6	179	0	0	0.386987	0.31038	0.00115293	4.03199	0.0234059	0.307949	0.338635	0.00037918	1.05162	0.00982934	0.0754535	-0.00359601	34.2908	136.236	179
	17	3	0	6	179	1	0	0.890919	0.727531	0.00559539	6.75795	0.0274255	0.738288	0.754635	0.00958919	1.60532	0.0159488	0.157792	-0.0258065	56.656	96.0779	179
	83	3	0	6	179	0	0	0.546777	0.425472	0.00164214	5.62901	0.113758	0.392805	0.433864	0.000516638	1.1129	0.00733359	0.119662	-0.0414082	34.0308	129.503	179
	85	3	0	6	179	1	0	0.566536	0.375749	0.130311	2.46181	0.0157555	0.507222	0.373165	0.14684	0.617994	0.00767755	0.0604762	-0.0110637	31.0805	195.527	179
	87	3	0	6	179	0	0	0.36194	0.281973	0.000711591	3.73963	0.0170914	0.270412	0.2844	0.00044861	0.97901	0.00686351	0.0792548	-0.0137218	32.9213	107.751	179
	89	3	0	6	179	1	0	0.622357	0.539815	0.00250066	4.98942	0.0689381	0.493931	0.526264	0.00180655	0.8793	0.00943493	0.0800415	-0.0302005	37.0673	127.474	179
	23	3	1	6	179	0	1	0.05889	0.0340628	0.000263586	1.39929	0.0240769	0.0412129	0.0348733	6.38673e-05	0.410222	0.0082019	0.0245636	0.00627568	79.3785	23.5336	179
	24	3	1	6	179	1	1	0.0852651	0.0588703	0.000281512	1.22158	0.0221724	0.0560285	0.0595777	4.90302e-05	0.317252	0.00689581	0.0261133	-0.00353891	53.0501	31.268	179
	93	3	1	6	179	0	1	0.0448353	0.0294812	0.000298421	1.3863	0.0259269	0.0310282	0.0283669	8.16666e-05	0.456782	0.0227816	0.0150557	0.00266735	79.0263	23.7835	179
	94	3	1	6	179	1	1	0.0872424	0.0591562	0.000309516	1.36419	0.0194769	0.0656932	0.0608528	6.64391e-05	0.362708	0.023171	0.0277767	0.00477397	70.7487	26.0606	179
	95	3	1	6	179	0	1	0.0399194	0.0270301	0.000300549	1.09667	0.0160925	0.0290371	0.0266532	5.93991e-05	0.333657	0.0156437	0.0125887	0.00251014	71.7561	27.1318	179
	96	3	1	6	179	1	1	0.106312	0.078751	0.000350504	1.35088	0.021959	0.0872454	0.0789895	6.03018e-05	0.358564	0.0145607	0.0272109	0.00819558	68.9828	25.3345	179
	33	3	1	6	179	0	0	0.044149	0.0289185	0.000262923	1.1661	0.0152272	0.0316129	0.0278619	5.33535e-05	0.38071	0.0123091	0.0149676	0.00374407	64.8933	31.6416	179
	35	3	1	6	179	1	0	0.0768836	0.0574511	0.000251187	1.18521	0.016656	0.0627439	0.0599618	3.9639e-05	0.33275	0.00798362	0.0191813	0.00274255	49.5828	30.9494	179
	101	3	1	6	179	0	0	0.028334	0.0169526	0.000271342	1.11623	0.0241467	0.0182737	0.0160784	5.31773e-05	0.348969	0.0111542	0.01111	0.00219273	65.2829	25.6196	179
	103	3	1	6	179	1	0	0.0721971	0.0559349	0.00039559	1.44756	0.014295	0.0583435	0.053872	4.96745e-05	0.403735	0.0118437	0.0158667	0.0044218	60.9198	31.6019	179
	105	3	1	6	179	0	0	0.0434592	0.0313932	0.000265065	1.06198	0.0169928	0.0342022	0.0309381	4.54762e-05	0.338062	0.00869405	0.0118009	0.00321855	55.4804	24.1194	179
	107	3	1	6	179	1	0	0.147343	0.117638	0.00065595	1.75601	0.0135521	0.125619	0.116061	5.56261e-05	0.463353	0.00918476	0.0290494	0.00977023	78.3348	24.9899	179
